# Supplementary material for: Chromosome-level genome assembly of Trichomonas vaginalis strain IR-78 (ATCC 50138)
Source: Sci Data. 2025 Nov 5;12:1744. doi: 10.1038/s41597-025-06182-3 (PMC12589397; doi:10.1038/s41597-025-06182-3)
Supplement: Supplementary file 1 — Supplementary Tables 1 - 4. [file 41597_2025_6182_MOESM1_ESM.xlsx]

## Sheet: S1 ✅
	Table S1: Details about the publicly-available genomes of T. vaginalis in the NCBI
	Organism Scientific Name	Strain / isolate	Source	Accessions		Assembly Stats
				Assembly Name	Assembly Accession	Level	Total length	Number of scaffolds	Largest contig	N50	L50	GC (%)
	Trichomonas vaginalis IR-78	ATCC 50138	GenBank	FLI_Tvag_IR78_1.1	GCA_052324655.1	Chromosome	173303392	204	45851724	26410110	3	32.78
	Trichomonas vaginalis	ATCC 30188	GenBank	ASM289133v1	GCA_002891335.1	Contig	163838334	2358	949704	152387	322	32.6
	Trichomonas vaginalis G3	G3	GenBank	ASM282v3	GCA_000002825.3	Scaffold	106656600	3417	584929	86789	343	32.14
	Trichomonas vaginalis G3	G3	RefSeq	NYU_TvagG3_2	GCF_026262505.1	Chromosome	181400804	180	40211917	27737965	3	32.69

## Sheet: S2 ✅ 
	Table S2: predicted RNA genes in T. vaginalis
	idx	target name	accession	query name	accession	clan name	seq from	seq to	strand	gc	score	E-value	description of target
	1	tRNA	RF00005	scaffold_1	-	CL00001	18861459	18861387	-	0.53	67.4	6.4e-10	tRNA
	2	tRNA	RF00005	scaffold_1	-	CL00001	25575817	25575889	+	0.53	67.4	6.4e-10	tRNA
	3	tRNA	RF00005	scaffold_1	-	CL00001	12969040	12969112	+	0.52	66.5	1.2e-09	tRNA
	4	tRNA	RF00005	scaffold_1	-	CL00001	13553866	13553793	-	0.55	65.7	2e-09	tRNA
	5	tRNA	RF00005	scaffold_1	-	CL00001	18248618	18248690	+	0.59	65.2	2.7e-09	tRNA
	6	tRNA	RF00005	scaffold_1	-	CL00001	23255035	23255107	+	0.59	65.2	2.7e-09	tRNA
	7	5S_rRNA	RF00001	scaffold_1	-	CL00113	31770860	31770980	+	0.62	69.1	3.1e-09	5S ribosomal RNA
	8	5S_rRNA	RF00001	scaffold_1	-	CL00113	31771194	31771314	+	0.62	69.1	3.1e-09	5S ribosomal RNA
	9	5S_rRNA	RF00001	scaffold_1	-	CL00113	31771528	31771648	+	0.62	69.1	3.1e-09	5S ribosomal RNA
	10	5S_rRNA	RF00001	scaffold_1	-	CL00113	31771862	31771982	+	0.62	69.1	3.1e-09	5S ribosomal RNA
	11	5S_rRNA	RF00001	scaffold_1	-	CL00113	31772196	31772316	+	0.62	69.1	3.1e-09	5S ribosomal RNA
	12	5S_rRNA	RF00001	scaffold_1	-	CL00113	31772530	31772650	+	0.62	69.1	3.1e-09	5S ribosomal RNA
	13	5S_rRNA	RF00001	scaffold_1	-	CL00113	31772864	31772984	+	0.62	69.1	3.1e-09	5S ribosomal RNA
	14	5S_rRNA	RF00001	scaffold_1	-	CL00113	31773199	31773319	+	0.62	69.1	3.1e-09	5S ribosomal RNA
	15	5S_rRNA	RF00001	scaffold_1	-	CL00113	31773533	31773653	+	0.62	69.1	3.1e-09	5S ribosomal RNA
	16	5S_rRNA	RF00001	scaffold_1	-	CL00113	31773868	31773988	+	0.62	69.1	3.1e-09	5S ribosomal RNA
	17	5S_rRNA	RF00001	scaffold_1	-	CL00113	31774202	31774322	+	0.62	69.1	3.1e-09	5S ribosomal RNA
	18	5S_rRNA	RF00001	scaffold_1	-	CL00113	31774536	31774656	+	0.62	69.1	3.1e-09	5S ribosomal RNA
	19	5S_rRNA	RF00001	scaffold_1	-	CL00113	31774870	31774990	+	0.62	69.1	3.1e-09	5S ribosomal RNA
	20	5S_rRNA	RF00001	scaffold_1	-	CL00113	31775204	31775324	+	0.62	69.1	3.1e-09	5S ribosomal RNA
	21	5S_rRNA	RF00001	scaffold_1	-	CL00113	31775538	31775658	+	0.62	69.1	3.1e-09	5S ribosomal RNA
	22	5S_rRNA	RF00001	scaffold_1	-	CL00113	31775872	31775992	+	0.62	69.1	3.1e-09	5S ribosomal RNA
	23	5S_rRNA	RF00001	scaffold_1	-	CL00113	31776207	31776327	+	0.62	69.1	3.1e-09	5S ribosomal RNA
	24	5S_rRNA	RF00001	scaffold_1	-	CL00113	31776540	31776660	+	0.62	69.1	3.1e-09	5S ribosomal RNA
	25	5S_rRNA	RF00001	scaffold_1	-	CL00113	31776874	31776994	+	0.62	69.1	3.1e-09	5S ribosomal RNA
	26	5S_rRNA	RF00001	scaffold_1	-	CL00113	31777208	31777328	+	0.62	69.1	3.1e-09	5S ribosomal RNA
	27	5S_rRNA	RF00001	scaffold_1	-	CL00113	31777542	31777662	+	0.62	69.1	3.1e-09	5S ribosomal RNA
	28	5S_rRNA	RF00001	scaffold_1	-	CL00113	31777876	31777996	+	0.62	69.1	3.1e-09	5S ribosomal RNA
	29	5S_rRNA	RF00001	scaffold_1	-	CL00113	31778210	31778330	+	0.62	69.1	3.1e-09	5S ribosomal RNA
	30	5S_rRNA	RF00001	scaffold_1	-	CL00113	31778544	31778664	+	0.62	69.1	3.1e-09	5S ribosomal RNA
	31	5S_rRNA	RF00001	scaffold_1	-	CL00113	31778877	31778997	+	0.62	69.1	3.1e-09	5S ribosomal RNA
	32	5S_rRNA	RF00001	scaffold_1	-	CL00113	31779211	31779331	+	0.62	69.1	3.1e-09	5S ribosomal RNA
	33	5S_rRNA	RF00001	scaffold_1	-	CL00113	31779545	31779665	+	0.62	69.1	3.1e-09	5S ribosomal RNA
	34	5S_rRNA	RF00001	scaffold_1	-	CL00113	31779879	31779999	+	0.62	69.1	3.1e-09	5S ribosomal RNA
	35	5S_rRNA	RF00001	scaffold_1	-	CL00113	31780212	31780332	+	0.62	69.1	3.1e-09	5S ribosomal RNA
	36	5S_rRNA	RF00001	scaffold_1	-	CL00113	31780546	31780666	+	0.62	69.1	3.1e-09	5S ribosomal RNA
	37	5S_rRNA	RF00001	scaffold_1	-	CL00113	31781207	31781327	+	0.62	69.1	3.1e-09	5S ribosomal RNA
	38	5S_rRNA	RF00001	scaffold_1	-	CL00113	31781541	31781661	+	0.62	69.1	3.1e-09	5S ribosomal RNA
	39	5S_rRNA	RF00001	scaffold_1	-	CL00113	31781875	31781995	+	0.62	69.1	3.1e-09	5S ribosomal RNA
	40	5S_rRNA	RF00001	scaffold_1	-	CL00113	31782209	31782329	+	0.62	69.1	3.1e-09	5S ribosomal RNA
	41	5S_rRNA	RF00001	scaffold_1	-	CL00113	31782543	31782663	+	0.62	69.1	3.1e-09	5S ribosomal RNA
	42	5S_rRNA	RF00001	scaffold_1	-	CL00113	31782877	31782997	+	0.62	69.1	3.1e-09	5S ribosomal RNA
	43	5S_rRNA	RF00001	scaffold_1	-	CL00113	31783211	31783331	+	0.62	69.1	3.1e-09	5S ribosomal RNA
	44	5S_rRNA	RF00001	scaffold_1	-	CL00113	31783545	31783665	+	0.62	69.1	3.1e-09	5S ribosomal RNA
	45	5S_rRNA	RF00001	scaffold_1	-	CL00113	31783879	31783999	+	0.62	69.1	3.1e-09	5S ribosomal RNA
	46	5S_rRNA	RF00001	scaffold_1	-	CL00113	31784213	31784333	+	0.62	69.1	3.1e-09	5S ribosomal RNA
	47	5S_rRNA	RF00001	scaffold_1	-	CL00113	31784547	31784667	+	0.62	69.1	3.1e-09	5S ribosomal RNA
	48	5S_rRNA	RF00001	scaffold_1	-	CL00113	31784881	31785001	+	0.62	69.1	3.1e-09	5S ribosomal RNA
	49	5S_rRNA	RF00001	scaffold_1	-	CL00113	31785215	31785335	+	0.62	69.1	3.1e-09	5S ribosomal RNA
	50	5S_rRNA	RF00001	scaffold_1	-	CL00113	31785549	31785669	+	0.62	69.1	3.1e-09	5S ribosomal RNA
	51	5S_rRNA	RF00001	scaffold_1	-	CL00113	31785883	31786003	+	0.62	69.1	3.1e-09	5S ribosomal RNA
	52	5S_rRNA	RF00001	scaffold_1	-	CL00113	31786217	31786337	+	0.62	69.1	3.1e-09	5S ribosomal RNA
	53	5S_rRNA	RF00001	scaffold_1	-	CL00113	31786551	31786671	+	0.62	69.1	3.1e-09	5S ribosomal RNA
	54	5S_rRNA	RF00001	scaffold_1	-	CL00113	31786885	31787005	+	0.62	69.1	3.1e-09	5S ribosomal RNA
	55	5S_rRNA	RF00001	scaffold_1	-	CL00113	31787219	31787339	+	0.62	69.1	3.1e-09	5S ribosomal RNA
	56	5S_rRNA	RF00001	scaffold_1	-	CL00113	31787553	31787673	+	0.62	69.1	3.1e-09	5S ribosomal RNA
	57	5S_rRNA	RF00001	scaffold_1	-	CL00113	31787887	31788007	+	0.62	69.1	3.1e-09	5S ribosomal RNA
	58	5S_rRNA	RF00001	scaffold_1	-	CL00113	31788221	31788341	+	0.62	69.1	3.1e-09	5S ribosomal RNA
	59	5S_rRNA	RF00001	scaffold_1	-	CL00113	31788555	31788675	+	0.62	69.1	3.1e-09	5S ribosomal RNA
	60	5S_rRNA	RF00001	scaffold_1	-	CL00113	31788889	31789009	+	0.62	69.1	3.1e-09	5S ribosomal RNA
	61	5S_rRNA	RF00001	scaffold_1	-	CL00113	31789223	31789343	+	0.62	69.1	3.1e-09	5S ribosomal RNA
	62	5S_rRNA	RF00001	scaffold_1	-	CL00113	31789557	31789677	+	0.62	69.1	3.1e-09	5S ribosomal RNA
	63	5S_rRNA	RF00001	scaffold_1	-	CL00113	31789891	31790011	+	0.62	69.1	3.1e-09	5S ribosomal RNA
	64	5S_rRNA	RF00001	scaffold_1	-	CL00113	31790225	31790345	+	0.62	69.1	3.1e-09	5S ribosomal RNA
	65	5S_rRNA	RF00001	scaffold_1	-	CL00113	31790559	31790679	+	0.62	69.1	3.1e-09	5S ribosomal RNA
	66	5S_rRNA	RF00001	scaffold_1	-	CL00113	31790893	31791013	+	0.62	69.1	3.1e-09	5S ribosomal RNA
	67	5S_rRNA	RF00001	scaffold_1	-	CL00113	31791227	31791347	+	0.62	69.1	3.1e-09	5S ribosomal RNA
	68	5S_rRNA	RF00001	scaffold_1	-	CL00113	31791561	31791681	+	0.62	69.1	3.1e-09	5S ribosomal RNA
	69	5S_rRNA	RF00001	scaffold_1	-	CL00113	31791895	31792015	+	0.62	69.1	3.1e-09	5S ribosomal RNA
	70	5S_rRNA	RF00001	scaffold_1	-	CL00113	31792229	31792349	+	0.62	69.1	3.1e-09	5S ribosomal RNA
	71	5S_rRNA	RF00001	scaffold_1	-	CL00113	31792563	31792683	+	0.62	69.1	3.1e-09	5S ribosomal RNA
	72	5S_rRNA	RF00001	scaffold_1	-	CL00113	31792897	31793017	+	0.62	69.1	3.1e-09	5S ribosomal RNA
	73	5S_rRNA	RF00001	scaffold_1	-	CL00113	31793231	31793351	+	0.62	69.1	3.1e-09	5S ribosomal RNA
	74	5S_rRNA	RF00001	scaffold_1	-	CL00113	31793565	31793685	+	0.62	69.1	3.1e-09	5S ribosomal RNA
	75	5S_rRNA	RF00001	scaffold_1	-	CL00113	31793899	31794019	+	0.62	69.1	3.1e-09	5S ribosomal RNA
	76	5S_rRNA	RF00001	scaffold_1	-	CL00113	31794233	31794353	+	0.62	69.1	3.1e-09	5S ribosomal RNA
	77	tRNA	RF00005	scaffold_1	-	CL00001	5088910	5088839	-	0.56	64.7	3.6e-09	tRNA
	78	tRNA	RF00005	scaffold_1	-	CL00001	6812975	6813046	+	0.56	64.7	3.6e-09	tRNA
	79	tRNA	RF00005	scaffold_1	-	CL00001	15465642	15465571	-	0.56	64.7	3.6e-09	tRNA
	80	tRNA	RF00005	scaffold_1	-	CL00001	24480056	24479985	-	0.49	64.5	4.2e-09	tRNA
	81	tRNA	RF00005	scaffold_1	-	CL00001	33378915	33378986	+	0.49	64.5	4.2e-09	tRNA
	82	tRNA	RF00005	scaffold_1	-	CL00001	34610712	34610641	-	0.49	64.5	4.2e-09	tRNA
	83	tRNA	RF00005	scaffold_1	-	CL00001	2357860	2357786	-	0.49	63.4	8.2e-09	tRNA
	84	tRNA	RF00005	scaffold_1	-	CL00001	29474913	29474987	+	0.49	63.4	8.2e-09	tRNA
	85	tRNA	RF00005	scaffold_1	-	CL00001	38539031	38538957	-	0.49	63.4	8.2e-09	tRNA
	86	tRNA	RF00005	scaffold_1	-	CL00001	1608829	1608757	-	0.55	63.4	8.3e-09	tRNA
	87	tRNA	RF00005	scaffold_1	-	CL00001	14634384	14634312	-	0.55	63.4	8.3e-09	tRNA
	88	tRNA	RF00005	scaffold_1	-	CL00001	5456481	5456551	+	0.54	63.4	8.3e-09	tRNA
	89	tRNA	RF00005	scaffold_1	-	CL00001	15860240	15860311	+	0.53	62.9	1.2e-08	tRNA
	90	tRNA	RF00005	scaffold_1	-	CL00001	30275005	30275076	+	0.53	62.9	1.2e-08	tRNA
	91	tRNA	RF00005	scaffold_1	-	CL00001	307016	307088	+	0.55	62.4	1.6e-08	tRNA
	92	tRNA	RF00005	scaffold_1	-	CL00001	10222411	10222339	-	0.55	62.4	1.6e-08	tRNA
	93	tRNA	RF00005	scaffold_1	-	CL00001	11881660	11881732	+	0.55	62.4	1.6e-08	tRNA
	94	tRNA	RF00005	scaffold_1	-	CL00001	13325782	13325710	-	0.55	62.4	1.6e-08	tRNA
	95	tRNA	RF00005	scaffold_1	-	CL00001	13917609	13917537	-	0.55	62.4	1.6e-08	tRNA
	96	tRNA	RF00005	scaffold_1	-	CL00001	24464073	24464001	-	0.55	62.4	1.6e-08	tRNA
	97	tRNA	RF00005	scaffold_1	-	CL00001	39091540	39091612	+	0.55	62.4	1.6e-08	tRNA
	98	tRNA	RF00005	scaffold_1	-	CL00001	35009098	35009026	-	0.53	62.3	1.7e-08	tRNA
	99	tRNA	RF00005	scaffold_1	-	CL00001	29038477	29038549	+	0.55	62.3	1.8e-08	tRNA
	100	tRNA	RF00005	scaffold_1	-	CL00001	43604125	43604197	+	0.55	62.3	1.8e-08	tRNA
	101	tRNA	RF00005	scaffold_1	-	CL00001	3298589	3298662	+	0.55	62.3	1.8e-08	tRNA
	102	tRNA	RF00005	scaffold_1	-	CL00001	6315799	6315726	-	0.55	62.3	1.8e-08	tRNA
	103	tRNA	RF00005	scaffold_1	-	CL00001	6857163	6857090	-	0.55	62.3	1.8e-08	tRNA
	104	tRNA	RF00005	scaffold_1	-	CL00001	6914071	6914144	+	0.55	62.3	1.8e-08	tRNA
	105	tRNA	RF00005	scaffold_1	-	CL00001	10483375	10483448	+	0.55	62.3	1.8e-08	tRNA
	106	tRNA	RF00005	scaffold_1	-	CL00001	25398519	25398592	+	0.55	62.3	1.8e-08	tRNA
	107	tRNA	RF00005	scaffold_1	-	CL00001	31237682	31237609	-	0.55	62.3	1.8e-08	tRNA
	108	tRNA	RF00005	scaffold_1	-	CL00001	35324456	35324529	+	0.55	62.3	1.8e-08	tRNA
	109	tRNA	RF00005	scaffold_1	-	CL00001	29232862	29232934	+	0.6	62	2.1e-08	tRNA
	110	tRNA	RF00005	scaffold_1	-	CL00001	29609250	29609177	-	0.61	61.8	2.4e-08	tRNA
	111	tRNA	RF00005	scaffold_1	-	CL00001	10472466	10472538	+	0.58	61.7	2.5e-08	tRNA
	112	tRNA	RF00005	scaffold_1	-	CL00001	892414	892341	-	0.5	61.3	3.2e-08	tRNA
	113	tRNA	RF00005	scaffold_1	-	CL00001	1098665	1098592	-	0.5	61.3	3.2e-08	tRNA
	114	tRNA	RF00005	scaffold_1	-	CL00001	4324093	4324166	+	0.5	61.3	3.2e-08	tRNA
	115	tRNA	RF00005	scaffold_1	-	CL00001	4325387	4325314	-	0.5	61.3	3.2e-08	tRNA
	116	tRNA	RF00005	scaffold_1	-	CL00001	19164762	19164835	+	0.5	61.3	3.2e-08	tRNA
	117	tRNA	RF00005	scaffold_1	-	CL00001	25300810	25300737	-	0.5	61.3	3.2e-08	tRNA
	118	tRNA	RF00005	scaffold_1	-	CL00001	28723672	28723599	-	0.5	61.3	3.2e-08	tRNA
	119	tRNA	RF00005	scaffold_1	-	CL00001	13530161	13530234	+	0.5	61.2	3.5e-08	tRNA
	120	tRNA	RF00005	scaffold_1	-	CL00001	2863346	2863275	-	0.6	61.1	3.6e-08	tRNA
	121	tRNA	RF00005	scaffold_1	-	CL00001	11687424	11687353	-	0.6	61.1	3.6e-08	tRNA
	122	tRNA	RF00005	scaffold_1	-	CL00001	12580900	12580829	-	0.6	61.1	3.6e-08	tRNA
	123	tRNA	RF00005	scaffold_1	-	CL00001	31127036	31126965	-	0.6	61.1	3.6e-08	tRNA
	124	tRNA	RF00005	scaffold_1	-	CL00001	34923484	34923413	-	0.6	61.1	3.6e-08	tRNA
	125	tRNA	RF00005	scaffold_1	-	CL00001	44963333	44963262	-	0.6	61.1	3.6e-08	tRNA
	126	tRNA	RF00005	scaffold_1	-	CL00001	44963732	44963803	+	0.6	61.1	3.6e-08	tRNA
	127	tRNA	RF00005	scaffold_1	-	CL00001	18260479	18260406	-	0.49	61	4.1e-08	tRNA
	128	tRNA	RF00005	scaffold_1	-	CL00001	35234150	35234222	+	0.58	60.8	4.4e-08	tRNA
	129	tRNA	RF00005	scaffold_1	-	CL00001	18988293	18988221	-	0.56	60.7	4.7e-08	tRNA
	130	tRNA	RF00005	scaffold_1	-	CL00001	27017398	27017325	-	0.51	60.7	4.8e-08	tRNA
	131	tRNA	RF00005	scaffold_1	-	CL00001	11402457	11402528	+	0.61	60	7.5e-08	tRNA
	132	tRNA	RF00005	scaffold_1	-	CL00001	17296481	17296410	-	0.61	60	7.5e-08	tRNA
	133	tRNA	RF00005	scaffold_1	-	CL00001	138035	138106	+	0.57	60	7.6e-08	tRNA
	134	tRNA	RF00005	scaffold_1	-	CL00001	8024287	8024208	-	0.57	59.8	8.5e-08	tRNA
	135	tRNA	RF00005	scaffold_1	-	CL00001	29971688	29971759	+	0.54	59.8	8.5e-08	tRNA
	136	tRNA	RF00005	scaffold_1	-	CL00001	31878594	31878523	-	0.54	59.8	8.5e-08	tRNA
	137	tRNA	RF00005	scaffold_1	-	CL00001	11297162	11297242	+	0.59	59.8	8.8e-08	tRNA
	138	tRNA	RF00005	scaffold_1	-	CL00001	27101929	27102009	+	0.59	59.8	8.8e-08	tRNA
	139	tRNA	RF00005	scaffold_1	-	CL00001	28637755	28637675	-	0.59	59.8	8.8e-08	tRNA
	140	5S_rRNA	RF00001	scaffold_1	-	CL00113	31780880	31780999	+	0.62	63.1	1.1e-07	5S ribosomal RNA
	141	tRNA	RF00005	scaffold_1	-	CL00001	21504460	21504389	-	0.43	59.4	1.1e-07	tRNA
	142	tRNA	RF00005	scaffold_1	-	CL00001	44318199	44318270	+	0.43	59.4	1.1e-07	tRNA
	143	tRNA	RF00005	scaffold_1	-	CL00001	871946	872019	+	0.5	59.4	1.1e-07	tRNA
	144	tRNA	RF00005	scaffold_1	-	CL00001	38699608	38699535	-	0.5	59.4	1.1e-07	tRNA
	145	tRNA	RF00005	scaffold_1	-	CL00001	44319879	44319806	-	0.5	59.4	1.1e-07	tRNA
	146	tRNA	RF00005	scaffold_1	-	CL00001	10344142	10344069	-	0.5	59.3	1.2e-07	tRNA
	147	tRNA	RF00005	scaffold_1	-	CL00001	32680201	32680127	-	0.44	59	1.4e-07	tRNA
	148	tRNA	RF00005	scaffold_1	-	CL00001	11929760	11929831	+	0.57	59	1.5e-07	tRNA
	149	tRNA	RF00005	scaffold_1	-	CL00001	12504122	12504193	+	0.57	59	1.5e-07	tRNA
	150	tRNA	RF00005	scaffold_1	-	CL00001	18729783	18729712	-	0.57	59	1.5e-07	tRNA
	151	tRNA	RF00005	scaffold_1	-	CL00001	23696284	23696355	+	0.57	59	1.5e-07	tRNA
	152	tRNA	RF00005	scaffold_1	-	CL00001	4349296	4349369	+	0.62	58.7	1.8e-07	tRNA
	153	tRNA	RF00005	scaffold_1	-	CL00001	22296475	22296402	-	0.62	58.7	1.8e-07	tRNA
	154	tRNA	RF00005	scaffold_1	-	CL00001	36621193	36621266	+	0.62	58.7	1.8e-07	tRNA
	155	tRNA	RF00005	scaffold_1	-	CL00001	40725444	40725371	-	0.62	58.7	1.8e-07	tRNA
	156	tRNA	RF00005	scaffold_1	-	CL00001	10473181	10473109	-	0.56	58.7	1.8e-07	tRNA
	157	tRNA	RF00005	scaffold_1	-	CL00001	44962718	44962647	-	0.58	57.8	3.1e-07	tRNA
	158	tRNA	RF00005	scaffold_1	-	CL00001	25313702	25313775	+	0.51	57.7	3.3e-07	tRNA
	159	tRNA	RF00005	scaffold_1	-	CL00001	9765655	9765576	-	0.61	57.5	3.8e-07	tRNA
	160	tRNA	RF00005	scaffold_1	-	CL00001	28040684	28040605	-	0.61	57.5	3.8e-07	tRNA
	161	tRNA	RF00005	scaffold_1	-	CL00001	29970008	29969929	-	0.61	57.5	3.8e-07	tRNA
	162	tRNA	RF00005	scaffold_1	-	CL00001	42797808	42797729	-	0.61	57.5	3.8e-07	tRNA
	163	tRNA	RF00005	scaffold_1	-	CL00001	17252986	17252914	-	0.58	57.2	4.5e-07	tRNA
	164	tRNA	RF00005	scaffold_1	-	CL00001	17253861	17253933	+	0.58	57.2	4.5e-07	tRNA
	165	tRNA	RF00005	scaffold_1	-	CL00001	41354970	41355042	+	0.58	57.2	4.5e-07	tRNA
	166	tRNA	RF00005	scaffold_1	-	CL00001	45585339	45585267	-	0.58	57.2	4.5e-07	tRNA
	167	tRNA	RF00005	scaffold_1	-	CL00001	30634860	30634939	+	0.64	57.2	4.5e-07	tRNA
	168	tRNA	RF00005	scaffold_1	-	CL00001	1117019	1116938	-	0.57	57.1	4.8e-07	tRNA
	169	tRNA	RF00005	scaffold_1	-	CL00001	1058991	1059062	+	0.46	57.1	4.9e-07	tRNA
	170	tRNA	RF00005	scaffold_1	-	CL00001	3887833	3887762	-	0.46	57.1	4.9e-07	tRNA
	171	tRNA	RF00005	scaffold_1	-	CL00001	5801108	5801179	+	0.46	57.1	4.9e-07	tRNA
	172	tRNA	RF00005	scaffold_1	-	CL00001	8405565	8405636	+	0.46	57.1	4.9e-07	tRNA
	173	tRNA	RF00005	scaffold_1	-	CL00001	8792566	8792637	+	0.46	57.1	4.9e-07	tRNA
	174	tRNA	RF00005	scaffold_1	-	CL00001	10399704	10399633	-	0.46	57.1	4.9e-07	tRNA
	175	tRNA	RF00005	scaffold_1	-	CL00001	17854400	17854329	-	0.46	57.1	4.9e-07	tRNA
	176	tRNA	RF00005	scaffold_1	-	CL00001	29957788	29957717	-	0.46	57.1	4.9e-07	tRNA
	177	tRNA	RF00005	scaffold_1	-	CL00001	11894687	11894614	-	0.54	56.2	9e-07	tRNA
	178	tRNA	RF00005	scaffold_1	-	CL00001	11599335	11599406	+	0.51	55.9	1.1e-06	tRNA
	179	tRNA	RF00005	scaffold_1	-	CL00001	11869817	11869888	+	0.51	55.9	1.1e-06	tRNA
	180	tRNA	RF00005	scaffold_1	-	CL00001	11999227	11999156	-	0.51	55.9	1.1e-06	tRNA
	181	tRNA	RF00005	scaffold_1	-	CL00001	12960381	12960452	+	0.51	55.9	1.1e-06	tRNA
	182	tRNA	RF00005	scaffold_1	-	CL00001	16388455	16388526	+	0.51	55.9	1.1e-06	tRNA
	183	tRNA	RF00005	scaffold_1	-	CL00001	18640294	18640365	+	0.51	55.9	1.1e-06	tRNA
	184	tRNA	RF00005	scaffold_1	-	CL00001	25409906	25409977	+	0.51	55.9	1.1e-06	tRNA
	185	tRNA	RF00005	scaffold_1	-	CL00001	27965718	27965647	-	0.51	55.9	1.1e-06	tRNA
	186	tRNA	RF00005	scaffold_1	-	CL00001	30315239	30315168	-	0.51	55.9	1.1e-06	tRNA
	187	tRNA	RF00005	scaffold_1	-	CL00001	31984122	31984043	-	0.56	55.6	1.3e-06	tRNA
	188	tRNA	RF00005	scaffold_1	-	CL00001	9171062	9170991	-	0.58	55.5	1.4e-06	tRNA
	189	tRNA	RF00005	scaffold_1	-	CL00001	12362404	12362333	-	0.56	55.5	1.4e-06	tRNA
	190	tRNA	RF00005	scaffold_1	-	CL00001	2848532	2848602	+	0.61	55.5	1.4e-06	tRNA
	191	tRNA	RF00005	scaffold_1	-	CL00001	14321216	14321146	-	0.61	55.5	1.4e-06	tRNA
	192	tRNA	RF00005	scaffold_1	-	CL00001	17203270	17203200	-	0.61	55.5	1.4e-06	tRNA
	193	tRNA	RF00005	scaffold_1	-	CL00001	17203855	17203925	+	0.61	55.5	1.4e-06	tRNA
	194	tRNA	RF00005	scaffold_1	-	CL00001	17204548	17204618	+	0.61	55.5	1.4e-06	tRNA
	195	tRNA	RF00005	scaffold_1	-	CL00001	17477201	17477271	+	0.61	55.5	1.4e-06	tRNA
	196	tRNA	RF00005	scaffold_1	-	CL00001	17534654	17534724	+	0.61	55.5	1.4e-06	tRNA
	197	tRNA	RF00005	scaffold_1	-	CL00001	23237588	23237518	-	0.61	55.5	1.4e-06	tRNA
	198	tRNA	RF00005	scaffold_1	-	CL00001	24427363	24427293	-	0.61	55.5	1.4e-06	tRNA
	199	tRNA	RF00005	scaffold_1	-	CL00001	30315654	30315584	-	0.61	55.5	1.4e-06	tRNA
	200	tRNA	RF00005	scaffold_1	-	CL00001	17669466	17669549	+	0.54	55.1	1.8e-06	tRNA
	201	tRNA	RF00005	scaffold_1	-	CL00001	22097836	22097907	+	0.5	54.1	3.4e-06	tRNA
	202	tRNA	RF00005	scaffold_1	-	CL00001	13160347	13160276	-	0.46	53.7	4.2e-06	tRNA
	203	tRNA	RF00005	scaffold_1	-	CL00001	4930770	4930851	+	0.57	53.7	4.2e-06	tRNA
	204	tRNA	RF00005	scaffold_1	-	CL00001	4931239	4931158	-	0.57	53.7	4.2e-06	tRNA
	205	tRNA	RF00005	scaffold_1	-	CL00001	12940821	12940891	+	0.59	53.4	5.1e-06	tRNA
	206	tRNA	RF00005	scaffold_1	-	CL00001	28300688	28300609	-	0.57	52.6	8.9e-06	tRNA
	207	tRNA	RF00005	scaffold_1	-	CL00001	11048389	11048307	-	0.54	52.2	1.1e-05	tRNA
	208	tRNA	RF00005	scaffold_1	-	CL00001	29543967	29543885	-	0.54	52.2	1.1e-05	tRNA
	209	tRNA	RF00005	scaffold_1	-	CL00001	29569693	29569611	-	0.54	52.2	1.1e-05	tRNA
	210	tRNA	RF00005	scaffold_1	-	CL00001	38837983	38837901	-	0.54	52.2	1.1e-05	tRNA
	211	tRNA	RF00005	scaffold_1	-	CL00001	30660540	30660621	+	0.59	52	1.3e-05	tRNA
	212	tRNA	RF00005	scaffold_1	-	CL00001	42788340	42788421	+	0.59	52	1.3e-05	tRNA
	213	tRNA	RF00005	scaffold_1	-	CL00001	42789040	42788959	-	0.59	52	1.3e-05	tRNA
	214	tRNA	RF00005	scaffold_1	-	CL00001	42842618	42842699	+	0.59	52	1.3e-05	tRNA
	215	tRNA	RF00005	scaffold_1	-	CL00001	42843322	42843241	-	0.59	52	1.3e-05	tRNA
	216	tRNA	RF00005	scaffold_1	-	CL00001	45484817	45484736	-	0.59	52	1.3e-05	tRNA
	217	tRNA	RF00005	scaffold_1	-	CL00001	30114717	30114635	-	0.53	52	1.3e-05	tRNA
	218	tRNA	RF00005	scaffold_1	-	CL00001	30124947	30125029	+	0.53	52	1.3e-05	tRNA
	219	tRNA	RF00005	scaffold_1	-	CL00001	3875187	3875116	-	0.49	51.5	1.7e-05	tRNA
	220	tRNA	RF00005	scaffold_1	-	CL00001	9804615	9804544	-	0.49	51.5	1.7e-05	tRNA
	221	tRNA	RF00005	scaffold_1	-	CL00001	18253882	18253953	+	0.49	51.5	1.7e-05	tRNA
	222	tRNA	RF00005	scaffold_1	-	CL00001	20445187	20445116	-	0.49	51.5	1.7e-05	tRNA
	223	tRNA	RF00005	scaffold_1	-	CL00001	25400630	25400701	+	0.49	51.5	1.7e-05	tRNA
	224	tRNA	RF00005	scaffold_1	-	CL00001	18509980	18509898	-	0.52	51.3	2e-05	tRNA
	225	tRNA	RF00005	scaffold_1	-	CL00001	45667623	45667694	+	0.57	51	2.4e-05	tRNA
	226	tRNA	RF00005	scaffold_1	-	CL00001	12250291	12250218	-	0.58	50.5	3.4e-05	tRNA
	227	tRNA	RF00005	scaffold_1	-	CL00001	28713639	28713567	-	0.55	49.7	5.8e-05	tRNA
	228	tRNA	RF00005	scaffold_1	-	CL00001	40733958	40733887	-	0.5	49.6	6.2e-05	tRNA
	229	tRNA	RF00005	scaffold_1	-	CL00001	14014050	14014131	+	0.57	49.5	6.4e-05	tRNA
	230	tRNA	RF00005	scaffold_1	-	CL00001	30037707	30037788	+	0.57	49.5	6.4e-05	tRNA
	231	tRNA	RF00005	scaffold_1	-	CL00001	30039346	30039427	+	0.57	49.5	6.4e-05	tRNA
	232	tRNA	RF00005	scaffold_1	-	CL00001	30040985	30040904	-	0.57	49.5	6.4e-05	tRNA
	233	tRNA	RF00005	scaffold_1	-	CL00001	30041583	30041502	-	0.57	49.5	6.4e-05	tRNA
	234	tRNA	RF00005	scaffold_1	-	CL00001	30097372	30097453	+	0.57	49.5	6.4e-05	tRNA
	235	tRNA	RF00005	scaffold_1	-	CL00001	30097742	30097661	-	0.57	49.5	6.4e-05	tRNA
	236	tRNA	RF00005	scaffold_1	-	CL00001	30099489	30099408	-	0.57	49.5	6.4e-05	tRNA
	237	tRNA	RF00005	scaffold_1	-	CL00001	582848	582929	+	0.59	48	0.00017	tRNA
	238	tRNA	RF00005	scaffold_1	-	CL00001	23885572	23885643	+	0.49	43.2	0.0037	tRNA
	239	tRNA	RF00005	scaffold_1	-	CL00001	30114191	30114108	-	0.5	41.1	0.015	tRNA
	240	tRNA	RF00005	scaffold_1	-	CL00001	30125475	30125558	+	0.5	41.1	0.015	tRNA
	241	tRNA	RF00005	scaffold_1	-	CL00001	7259849	7259919	+	0.55	40.1	0.027	tRNA
	242	tRNA	RF00005	scaffold_1	-	CL00001	3302688	3302599	-	0.42	39.7	0.036	tRNA
	243	Histone3	RF00032	scaffold_1	-	-	21897587	21897542	-	0.37	29.7	0.13	Histone 3' UTR stem-loop
	244	tRNA	RF00005	scaffold_1	-	CL00001	23436215	23436277	+	0.48	37	0.21	tRNA
	245	tRNA	RF00005	scaffold_1	-	CL00001	17703451	17703381	-	0.42	36.4	0.31	tRNA
	246	Histone3	RF00032	scaffold_1	-	-	3426568	3426523	-	0.35	28.6	0.33	Histone 3' UTR stem-loop
	247	Histone3	RF00032	scaffold_1	-	-	6522457	6522412	-	0.35	28.6	0.33	Histone 3' UTR stem-loop
	248	Histone3	RF00032	scaffold_1	-	-	6533917	6533962	+	0.35	28.6	0.33	Histone 3' UTR stem-loop
	249	Histone3	RF00032	scaffold_1	-	-	10288195	10288150	-	0.35	28.6	0.33	Histone 3' UTR stem-loop
	250	Histone3	RF00032	scaffold_1	-	-	11831613	11831568	-	0.35	28.6	0.33	Histone 3' UTR stem-loop
	251	Histone3	RF00032	scaffold_1	-	-	19069013	19068968	-	0.35	28.6	0.33	Histone 3' UTR stem-loop
	252	Histone3	RF00032	scaffold_1	-	-	20470420	20470465	+	0.35	28.6	0.33	Histone 3' UTR stem-loop
	253	Histone3	RF00032	scaffold_1	-	-	23121345	23121390	+	0.35	28.6	0.33	Histone 3' UTR stem-loop
	254	Histone3	RF00032	scaffold_1	-	-	23445242	23445287	+	0.35	28.6	0.33	Histone 3' UTR stem-loop
	255	tRNA	RF00005	scaffold_1	-	CL00001	22745429	22745356	-	0.53	34.7	0.92	tRNA
	256	tRNA	RF00005	scaffold_1	-	CL00001	18237194	18237257	+	0.48	31.5	6.8	tRNA
	257	tRNA	RF00005	scaffold_1	-	CL00001	24143636	24143706	+	0.55	31.1	9.1	tRNA
	1	RNase_MRP	RF00030	scaffold_2	-	CL00002	3630479	3630261	-	0.49	92.4	2.4e-20	RNase MRP
	2	RNase_MRP	RF00030	scaffold_2	-	CL00002	3018380	3018162	-	0.49	89	2.5e-19	RNase MRP
	3	Metazoa_SRP	RF00017	scaffold_2	-	CL00003	24110936	24111228	+	0.52	89.9	1e-17	Metazoan signal recognition particle RNA
	4	Metazoa_SRP	RF00017	scaffold_2	-	CL00003	27166315	27166607	+	0.53	87.3	5.3e-17	Metazoan signal recognition particle RNA
	5	U2	RF00004	scaffold_2	-	CL00006	28682433	28682616	+	0.46	71.8	2e-09	U2 spliceosomal RNA
	6	tRNA	RF00005	scaffold_2	-	CL00001	10490607	10490679	+	0.59	65.2	2.1e-09	tRNA
	7	tRNA	RF00005	scaffold_2	-	CL00001	10669598	10669670	+	0.59	65.2	2.1e-09	tRNA
	8	tRNA	RF00005	scaffold_2	-	CL00001	10670030	10669958	-	0.59	65.2	2.1e-09	tRNA
	9	tRNA	RF00005	scaffold_2	-	CL00001	30127701	30127773	+	0.59	65.2	2.1e-09	tRNA
	10	tRNA	RF00005	scaffold_2	-	CL00001	22364338	22364266	-	0.53	65.1	2.2e-09	tRNA
	11	5S_rRNA	RF00001	scaffold_2	-	CL00113	32413276	32413396	+	0.62	69.1	2.4e-09	5S ribosomal RNA
	12	5S_rRNA	RF00001	scaffold_2	-	CL00113	32413610	32413730	+	0.62	69.1	2.4e-09	5S ribosomal RNA
	13	5S_rRNA	RF00001	scaffold_2	-	CL00113	32413944	32414064	+	0.62	69.1	2.4e-09	5S ribosomal RNA
	14	5S_rRNA	RF00001	scaffold_2	-	CL00113	32414278	32414398	+	0.62	69.1	2.4e-09	5S ribosomal RNA
	15	5S_rRNA	RF00001	scaffold_2	-	CL00113	32414612	32414732	+	0.62	69.1	2.4e-09	5S ribosomal RNA
	16	5S_rRNA	RF00001	scaffold_2	-	CL00113	32414946	32415066	+	0.62	69.1	2.4e-09	5S ribosomal RNA
	17	5S_rRNA	RF00001	scaffold_2	-	CL00113	32415280	32415400	+	0.62	69.1	2.4e-09	5S ribosomal RNA
	18	5S_rRNA	RF00001	scaffold_2	-	CL00113	32415614	32415734	+	0.62	69.1	2.4e-09	5S ribosomal RNA
	19	5S_rRNA	RF00001	scaffold_2	-	CL00113	32415948	32416068	+	0.62	69.1	2.4e-09	5S ribosomal RNA
	20	5S_rRNA	RF00001	scaffold_2	-	CL00113	32416282	32416402	+	0.62	69.1	2.4e-09	5S ribosomal RNA
	21	5S_rRNA	RF00001	scaffold_2	-	CL00113	32416616	32416736	+	0.62	69.1	2.4e-09	5S ribosomal RNA
	22	5S_rRNA	RF00001	scaffold_2	-	CL00113	32416950	32417070	+	0.62	69.1	2.4e-09	5S ribosomal RNA
	23	5S_rRNA	RF00001	scaffold_2	-	CL00113	32417284	32417404	+	0.62	69.1	2.4e-09	5S ribosomal RNA
	24	5S_rRNA	RF00001	scaffold_2	-	CL00113	32417618	32417738	+	0.62	69.1	2.4e-09	5S ribosomal RNA
	25	5S_rRNA	RF00001	scaffold_2	-	CL00113	32417952	32418072	+	0.62	69.1	2.4e-09	5S ribosomal RNA
	26	5S_rRNA	RF00001	scaffold_2	-	CL00113	32418286	32418406	+	0.62	69.1	2.4e-09	5S ribosomal RNA
	27	5S_rRNA	RF00001	scaffold_2	-	CL00113	32418620	32418740	+	0.62	69.1	2.4e-09	5S ribosomal RNA
	28	5S_rRNA	RF00001	scaffold_2	-	CL00113	32418954	32419074	+	0.62	69.1	2.4e-09	5S ribosomal RNA
	29	5S_rRNA	RF00001	scaffold_2	-	CL00113	32419287	32419407	+	0.62	69.1	2.4e-09	5S ribosomal RNA
	30	5S_rRNA	RF00001	scaffold_2	-	CL00113	32419621	32419741	+	0.62	69.1	2.4e-09	5S ribosomal RNA
	31	5S_rRNA	RF00001	scaffold_2	-	CL00113	32419955	32420075	+	0.62	69.1	2.4e-09	5S ribosomal RNA
	32	5S_rRNA	RF00001	scaffold_2	-	CL00113	32420289	32420409	+	0.62	69.1	2.4e-09	5S ribosomal RNA
	33	5S_rRNA	RF00001	scaffold_2	-	CL00113	32420623	32420743	+	0.62	69.1	2.4e-09	5S ribosomal RNA
	34	5S_rRNA	RF00001	scaffold_2	-	CL00113	32420957	32421077	+	0.62	69.1	2.4e-09	5S ribosomal RNA
	35	5S_rRNA	RF00001	scaffold_2	-	CL00113	32421291	32421411	+	0.62	69.1	2.4e-09	5S ribosomal RNA
	36	5S_rRNA	RF00001	scaffold_2	-	CL00113	32421625	32421745	+	0.62	69.1	2.4e-09	5S ribosomal RNA
	37	5S_rRNA	RF00001	scaffold_2	-	CL00113	32421959	32422079	+	0.62	69.1	2.4e-09	5S ribosomal RNA
	38	tRNA	RF00005	scaffold_2	-	CL00001	32788057	32787984	-	0.57	64.7	2.8e-09	tRNA
	39	tRNA	RF00005	scaffold_2	-	CL00001	10507694	10507765	+	0.49	64.5	3.2e-09	tRNA
	40	tRNA	RF00005	scaffold_2	-	CL00001	11369712	11369786	+	0.49	63.4	6.4e-09	tRNA
	41	tRNA	RF00005	scaffold_2	-	CL00001	29582423	29582349	-	0.49	63.4	6.4e-09	tRNA
	42	tRNA	RF00005	scaffold_2	-	CL00001	31036338	31036264	-	0.49	63.4	6.4e-09	tRNA
	43	tRNA	RF00005	scaffold_2	-	CL00001	25290640	25290711	+	0.53	62.9	9.1e-09	tRNA
	44	tRNA	RF00005	scaffold_2	-	CL00001	21444726	21444654	-	0.56	62.4	1.2e-08	tRNA
	45	tRNA	RF00005	scaffold_2	-	CL00001	9972363	9972435	+	0.55	62.4	1.3e-08	tRNA
	46	tRNA	RF00005	scaffold_2	-	CL00001	20061647	20061575	-	0.55	62.4	1.3e-08	tRNA
	47	tRNA	RF00005	scaffold_2	-	CL00001	12790645	12790717	+	0.55	62.3	1.4e-08	tRNA
	48	tRNA	RF00005	scaffold_2	-	CL00001	20428475	20428547	+	0.55	62.3	1.4e-08	tRNA
	49	tRNA	RF00005	scaffold_2	-	CL00001	4929298	4929371	+	0.55	62.3	1.4e-08	tRNA
	50	tRNA	RF00005	scaffold_2	-	CL00001	6479521	6479448	-	0.55	62.3	1.4e-08	tRNA
	51	tRNA	RF00005	scaffold_2	-	CL00001	10997034	10997107	+	0.55	62.3	1.4e-08	tRNA
	52	tRNA	RF00005	scaffold_2	-	CL00001	18932753	18932824	+	0.54	61.4	2.3e-08	tRNA
	53	tRNA	RF00005	scaffold_2	-	CL00001	13620531	13620604	+	0.5	61.3	2.5e-08	tRNA
	54	tRNA	RF00005	scaffold_2	-	CL00001	3253944	3253873	-	0.6	61.1	2.8e-08	tRNA
	55	tRNA	RF00005	scaffold_2	-	CL00001	15472627	15472698	+	0.61	60	5.8e-08	tRNA
	56	tRNA	RF00005	scaffold_2	-	CL00001	10525330	10525401	+	0.54	59.9	6.4e-08	tRNA
	57	tRNA	RF00005	scaffold_2	-	CL00001	31229290	31229219	-	0.54	59.8	6.6e-08	tRNA
	58	tRNA	RF00005	scaffold_2	-	CL00001	10378521	10378441	-	0.59	59.8	6.9e-08	tRNA
	59	tRNA	RF00005	scaffold_2	-	CL00001	18918986	18918913	-	0.5	59.5	8.2e-08	tRNA
	60	tRNA	RF00005	scaffold_2	-	CL00001	32422796	32422725	-	0.43	59.4	8.4e-08	tRNA
	61	tRNA	RF00005	scaffold_2	-	CL00001	2809386	2809459	+	0.5	59.4	8.9e-08	tRNA
	62	tRNA	RF00005	scaffold_2	-	CL00001	31546039	31546112	+	0.5	59.4	8.9e-08	tRNA
	63	tRNA	RF00005	scaffold_2	-	CL00001	31546422	31546495	+	0.5	59.4	8.9e-08	tRNA
	64	tRNA	RF00005	scaffold_2	-	CL00001	11496978	11496907	-	0.57	59	1.1e-07	tRNA
	65	tRNA	RF00005	scaffold_2	-	CL00001	33336349	33336278	-	0.57	59	1.1e-07	tRNA
	66	tRNA	RF00005	scaffold_2	-	CL00001	6240649	6240728	+	0.61	57.5	3e-07	tRNA
	67	tRNA	RF00005	scaffold_2	-	CL00001	9801689	9801610	-	0.61	57.5	3e-07	tRNA
	68	tRNA	RF00005	scaffold_2	-	CL00001	11484496	11484575	+	0.61	57.5	3e-07	tRNA
	69	tRNA	RF00005	scaffold_2	-	CL00001	24140890	24140969	+	0.61	57.5	3e-07	tRNA
	70	tRNA	RF00005	scaffold_2	-	CL00001	2807938	2808009	+	0.46	57.1	3.8e-07	tRNA
	71	tRNA	RF00005	scaffold_2	-	CL00001	30952854	30952925	+	0.46	57.1	3.8e-07	tRNA
	72	tRNA	RF00005	scaffold_2	-	CL00001	11879155	11879226	+	0.58	57.1	3.9e-07	tRNA
	73	tRNA	RF00005	scaffold_2	-	CL00001	1810227	1810298	+	0.51	55.9	8.4e-07	tRNA
	74	tRNA	RF00005	scaffold_2	-	CL00001	32573537	32573466	-	0.51	55.9	8.4e-07	tRNA
	75	tRNA	RF00005	scaffold_2	-	CL00001	30413641	30413712	+	0.53	55.8	8.9e-07	tRNA
	76	tRNA	RF00005	scaffold_2	-	CL00001	18060155	18060085	-	0.61	55.5	1.1e-06	tRNA
	77	tRNA	RF00005	scaffold_2	-	CL00001	18061617	18061547	-	0.61	55.5	1.1e-06	tRNA
	78	tRNA	RF00005	scaffold_2	-	CL00001	19375811	19375882	+	0.47	53.9	2.9e-06	tRNA
	79	tRNA	RF00005	scaffold_2	-	CL00001	28417440	28417369	-	0.5	53.5	3.9e-06	tRNA
	80	tRNA	RF00005	scaffold_2	-	CL00001	7295319	7295392	+	0.61	53	5.2e-06	tRNA
	81	tRNA	RF00005	scaffold_2	-	CL00001	5845781	5845710	-	0.49	51.5	1.4e-05	tRNA
	82	tRNA	RF00005	scaffold_2	-	CL00001	34861760	34861831	+	0.49	51.5	1.4e-05	tRNA
	83	tRNA	RF00005	scaffold_2	-	CL00001	11354476	11354549	+	0.59	49.7	4.6e-05	tRNA
	84	U6	RF00026	scaffold_2	-	CL00009	13992890	13992788	-	0.38	45.6	6.9e-05	U6 spliceosomal RNA
	85	tRNA	RF00005	scaffold_2	-	CL00001	7280953	7281044	+	0.39	48.6	9.1e-05	tRNA
	86	tRNA	RF00005	scaffold_2	-	CL00001	32637047	32636976	-	0.64	47.8	0.00015	tRNA
	87	tRNA	RF00005	scaffold_2	-	CL00001	8240164	8240237	+	0.5	45.9	0.00052	tRNA
	88	tRNA	RF00005	scaffold_2	-	CL00001	33907506	33907432	-	0.43	45.4	0.00069	tRNA
	89	tRNA	RF00005	scaffold_2	-	CL00001	4223868	4223797	-	0.47	45.1	0.00085	tRNA
	90	tRNA	RF00005	scaffold_2	-	CL00001	9118179	9118249	+	0.58	44.7	0.0011	tRNA
	91	tRNA	RF00005	scaffold_2	-	CL00001	21908354	21908425	+	0.54	43.7	0.0021	tRNA
	92	tRNA	RF00005	scaffold_2	-	CL00001	7655806	7655898	+	0.34	40.9	0.013	tRNA
	93	tRNA	RF00005	scaffold_2	-	CL00001	10409235	10409180	-	0.5	40.1	0.022	tRNA
	94	Histone3	RF00032	scaffold_2	-	-	6129557	6129512	-	0.35	28.6	0.26	Histone 3' UTR stem-loop
	95	Histone3	RF00032	scaffold_2	-	-	9432831	9432786	-	0.35	28.6	0.26	Histone 3' UTR stem-loop
	96	Histone3	RF00032	scaffold_2	-	-	12405096	12405051	-	0.35	28.6	0.26	Histone 3' UTR stem-loop
	97	Histone3	RF00032	scaffold_2	-	-	14243813	14243858	+	0.35	28.6	0.26	Histone 3' UTR stem-loop
	98	Histone3	RF00032	scaffold_2	-	-	25831095	25831140	+	0.35	28.6	0.26	Histone 3' UTR stem-loop
	99	Histone3	RF00032	scaffold_2	-	-	35522477	35522522	+	0.35	28.6	0.26	Histone 3' UTR stem-loop
	1	tRNA	RF00005	scaffold_3	-	CL00001	2776662	2776734	+	0.53	67.4	3.7e-10	tRNA
	2	tRNA	RF00005	scaffold_3	-	CL00001	16513578	16513650	+	0.58	67.3	4e-10	tRNA
	3	tRNA	RF00005	scaffold_3	-	CL00001	12547248	12547320	+	0.48	67.1	4.4e-10	tRNA
	4	tRNA	RF00005	scaffold_3	-	CL00001	5968390	5968318	-	0.52	66.5	6.7e-10	tRNA
	5	tRNA	RF00005	scaffold_3	-	CL00001	21726349	21726421	+	0.52	66.5	6.7e-10	tRNA
	6	tRNA	RF00005	scaffold_3	-	CL00001	8153739	8153667	-	0.59	65.2	1.5e-09	tRNA
	7	tRNA	RF00005	scaffold_3	-	CL00001	16523837	16523909	+	0.59	65.2	1.5e-09	tRNA
	8	5S_rRNA	RF00001	scaffold_3	-	CL00113	14483578	14483458	-	0.62	69.1	1.8e-09	5S ribosomal RNA
	9	5S_rRNA	RF00001	scaffold_3	-	CL00113	14483913	14483793	-	0.62	69.1	1.8e-09	5S ribosomal RNA
	10	5S_rRNA	RF00001	scaffold_3	-	CL00113	14484248	14484128	-	0.62	69.1	1.8e-09	5S ribosomal RNA
	11	5S_rRNA	RF00001	scaffold_3	-	CL00113	14484583	14484463	-	0.62	69.1	1.8e-09	5S ribosomal RNA
	12	5S_rRNA	RF00001	scaffold_3	-	CL00113	14484918	14484798	-	0.62	69.1	1.8e-09	5S ribosomal RNA
	13	5S_rRNA	RF00001	scaffold_3	-	CL00113	14485253	14485133	-	0.62	69.1	1.8e-09	5S ribosomal RNA
	14	5S_rRNA	RF00001	scaffold_3	-	CL00113	14485588	14485468	-	0.62	69.1	1.8e-09	5S ribosomal RNA
	15	5S_rRNA	RF00001	scaffold_3	-	CL00113	14485923	14485803	-	0.62	69.1	1.8e-09	5S ribosomal RNA
	16	5S_rRNA	RF00001	scaffold_3	-	CL00113	14486258	14486138	-	0.62	69.1	1.8e-09	5S ribosomal RNA
	17	5S_rRNA	RF00001	scaffold_3	-	CL00113	14486593	14486473	-	0.62	69.1	1.8e-09	5S ribosomal RNA
	18	5S_rRNA	RF00001	scaffold_3	-	CL00113	14486928	14486808	-	0.62	69.1	1.8e-09	5S ribosomal RNA
	19	5S_rRNA	RF00001	scaffold_3	-	CL00113	14487263	14487143	-	0.62	69.1	1.8e-09	5S ribosomal RNA
	20	5S_rRNA	RF00001	scaffold_3	-	CL00113	14487598	14487478	-	0.62	69.1	1.8e-09	5S ribosomal RNA
	21	5S_rRNA	RF00001	scaffold_3	-	CL00113	14487933	14487813	-	0.62	69.1	1.8e-09	5S ribosomal RNA
	22	5S_rRNA	RF00001	scaffold_3	-	CL00113	14488268	14488148	-	0.62	69.1	1.8e-09	5S ribosomal RNA
	23	5S_rRNA	RF00001	scaffold_3	-	CL00113	14488603	14488483	-	0.62	69.1	1.8e-09	5S ribosomal RNA
	24	5S_rRNA	RF00001	scaffold_3	-	CL00113	14488938	14488818	-	0.62	69.1	1.8e-09	5S ribosomal RNA
	25	5S_rRNA	RF00001	scaffold_3	-	CL00113	14489273	14489153	-	0.62	69.1	1.8e-09	5S ribosomal RNA
	26	5S_rRNA	RF00001	scaffold_3	-	CL00113	14489608	14489488	-	0.62	69.1	1.8e-09	5S ribosomal RNA
	27	5S_rRNA	RF00001	scaffold_3	-	CL00113	14489943	14489823	-	0.62	69.1	1.8e-09	5S ribosomal RNA
	28	5S_rRNA	RF00001	scaffold_3	-	CL00113	14490279	14490159	-	0.62	69.1	1.8e-09	5S ribosomal RNA
	29	5S_rRNA	RF00001	scaffold_3	-	CL00113	14490614	14490494	-	0.62	69.1	1.8e-09	5S ribosomal RNA
	30	5S_rRNA	RF00001	scaffold_3	-	CL00113	14490949	14490829	-	0.62	69.1	1.8e-09	5S ribosomal RNA
	31	5S_rRNA	RF00001	scaffold_3	-	CL00113	14491284	14491164	-	0.62	69.1	1.8e-09	5S ribosomal RNA
	32	5S_rRNA	RF00001	scaffold_3	-	CL00113	14491619	14491499	-	0.62	69.1	1.8e-09	5S ribosomal RNA
	33	5S_rRNA	RF00001	scaffold_3	-	CL00113	14491954	14491834	-	0.62	69.1	1.8e-09	5S ribosomal RNA
	34	5S_rRNA	RF00001	scaffold_3	-	CL00113	14492289	14492169	-	0.62	69.1	1.8e-09	5S ribosomal RNA
	35	5S_rRNA	RF00001	scaffold_3	-	CL00113	14492624	14492504	-	0.62	69.1	1.8e-09	5S ribosomal RNA
	36	5S_rRNA	RF00001	scaffold_3	-	CL00113	14492959	14492839	-	0.62	69.1	1.8e-09	5S ribosomal RNA
	37	5S_rRNA	RF00001	scaffold_3	-	CL00113	14493294	14493174	-	0.62	69.1	1.8e-09	5S ribosomal RNA
	38	5S_rRNA	RF00001	scaffold_3	-	CL00113	14493629	14493509	-	0.62	69.1	1.8e-09	5S ribosomal RNA
	39	5S_rRNA	RF00001	scaffold_3	-	CL00113	14493964	14493844	-	0.62	69.1	1.8e-09	5S ribosomal RNA
	40	5S_rRNA	RF00001	scaffold_3	-	CL00113	14494299	14494179	-	0.62	69.1	1.8e-09	5S ribosomal RNA
	41	5S_rRNA	RF00001	scaffold_3	-	CL00113	14494634	14494514	-	0.62	69.1	1.8e-09	5S ribosomal RNA
	42	5S_rRNA	RF00001	scaffold_3	-	CL00113	14494969	14494849	-	0.62	69.1	1.8e-09	5S ribosomal RNA
	43	5S_rRNA	RF00001	scaffold_3	-	CL00113	14495304	14495184	-	0.62	69.1	1.8e-09	5S ribosomal RNA
	44	5S_rRNA	RF00001	scaffold_3	-	CL00113	14495639	14495519	-	0.62	69.1	1.8e-09	5S ribosomal RNA
	45	5S_rRNA	RF00001	scaffold_3	-	CL00113	14495974	14495854	-	0.62	69.1	1.8e-09	5S ribosomal RNA
	46	tRNA	RF00005	scaffold_3	-	CL00001	8724065	8724137	+	0.52	63	6.1e-09	tRNA
	47	tRNA	RF00005	scaffold_3	-	CL00001	9038950	9039022	+	0.52	63	6.1e-09	tRNA
	48	tRNA	RF00005	scaffold_3	-	CL00001	11844996	11845068	+	0.52	63	6.1e-09	tRNA
	49	tRNA	RF00005	scaffold_3	-	CL00001	14632631	14632559	-	0.52	63	6.1e-09	tRNA
	50	tRNA	RF00005	scaffold_3	-	CL00001	5150989	5151060	+	0.53	62.9	6.7e-09	tRNA
	51	tRNA	RF00005	scaffold_3	-	CL00001	11836937	11837009	+	0.51	62.8	7.1e-09	tRNA
	52	tRNA	RF00005	scaffold_3	-	CL00001	4552031	4552103	+	0.55	62.4	9.3e-09	tRNA
	53	tRNA	RF00005	scaffold_3	-	CL00001	9084831	9084904	+	0.55	62.3	1e-08	tRNA
	54	tRNA	RF00005	scaffold_3	-	CL00001	14367540	14367467	-	0.55	62.3	1e-08	tRNA
	55	tRNA	RF00005	scaffold_3	-	CL00001	23208164	23208091	-	0.55	62.3	1e-08	tRNA
	56	tRNA	RF00005	scaffold_3	-	CL00001	23305457	23305384	-	0.55	62.3	1e-08	tRNA
	57	tRNA	RF00005	scaffold_3	-	CL00001	23744573	23744646	+	0.55	62.3	1e-08	tRNA
	58	tRNA	RF00005	scaffold_3	-	CL00001	14347848	14347775	-	0.5	61.3	1.8e-08	tRNA
	59	tRNA	RF00005	scaffold_3	-	CL00001	6135004	6135075	+	0.6	61.1	2.1e-08	tRNA
	60	tRNA	RF00005	scaffold_3	-	CL00001	15007063	15006992	-	0.6	61.1	2.1e-08	tRNA
	61	tRNA	RF00005	scaffold_3	-	CL00001	23064461	23064390	-	0.6	61.1	2.1e-08	tRNA
	62	tRNA	RF00005	scaffold_3	-	CL00001	16121478	16121406	-	0.59	60.9	2.5e-08	tRNA
	63	tRNA	RF00005	scaffold_3	-	CL00001	10140670	10140741	+	0.61	60	4.3e-08	tRNA
	64	tRNA	RF00005	scaffold_3	-	CL00001	18106520	18106591	+	0.61	60	4.3e-08	tRNA
	65	tRNA	RF00005	scaffold_3	-	CL00001	2324790	2324861	+	0.57	60	4.4e-08	tRNA
	66	tRNA	RF00005	scaffold_3	-	CL00001	2698990	2699061	+	0.57	60	4.4e-08	tRNA
	67	tRNA	RF00005	scaffold_3	-	CL00001	9222679	9222750	+	0.54	59.9	4.7e-08	tRNA
	68	tRNA	RF00005	scaffold_3	-	CL00001	16935157	16935085	-	0.56	59.6	5.6e-08	tRNA
	69	tRNA	RF00005	scaffold_3	-	CL00001	6077872	6077943	+	0.43	59.4	6.2e-08	tRNA
	70	tRNA	RF00005	scaffold_3	-	CL00001	9681385	9681456	+	0.43	59.4	6.2e-08	tRNA
	71	tRNA	RF00005	scaffold_3	-	CL00001	17464382	17464453	+	0.43	59.4	6.2e-08	tRNA
	72	tRNA	RF00005	scaffold_3	-	CL00001	16907465	16907538	+	0.5	59.4	6.6e-08	tRNA
	73	tRNA	RF00005	scaffold_3	-	CL00001	24391329	24391258	-	0.57	59	8.5e-08	tRNA
	74	tRNA	RF00005	scaffold_3	-	CL00001	16341309	16341382	+	0.62	58.7	1e-07	tRNA
	75	tRNA	RF00005	scaffold_3	-	CL00001	24351985	24352058	+	0.62	58.7	1e-07	tRNA
	76	tRNA	RF00005	scaffold_3	-	CL00001	15371218	15371144	-	0.48	57.9	1.7e-07	tRNA
	77	tRNA	RF00005	scaffold_3	-	CL00001	7735814	7735893	+	0.61	57.5	2.2e-07	tRNA
	78	tRNA	RF00005	scaffold_3	-	CL00001	8545036	8544957	-	0.61	57.5	2.2e-07	tRNA
	79	tRNA	RF00005	scaffold_3	-	CL00001	8572232	8572153	-	0.61	57.5	2.2e-07	tRNA
	80	tRNA	RF00005	scaffold_3	-	CL00001	8583164	8583085	-	0.61	57.5	2.2e-07	tRNA
	81	tRNA	RF00005	scaffold_3	-	CL00001	17493039	17492960	-	0.61	57.5	2.2e-07	tRNA
	82	tRNA	RF00005	scaffold_3	-	CL00001	4122407	4122335	-	0.58	57.2	2.6e-07	tRNA
	83	tRNA	RF00005	scaffold_3	-	CL00001	14358274	14358346	+	0.58	57.2	2.6e-07	tRNA
	84	tRNA	RF00005	scaffold_3	-	CL00001	14518840	14518912	+	0.58	57.2	2.6e-07	tRNA
	85	tRNA	RF00005	scaffold_3	-	CL00001	23143978	23143906	-	0.58	57.2	2.6e-07	tRNA
	86	tRNA	RF00005	scaffold_3	-	CL00001	18847912	18847831	-	0.57	57.1	2.8e-07	tRNA
	87	tRNA	RF00005	scaffold_3	-	CL00001	21417076	21417157	+	0.57	57.1	2.8e-07	tRNA
	88	tRNA	RF00005	scaffold_3	-	CL00001	25854601	25854530	-	0.58	57.1	2.8e-07	tRNA
	89	tRNA	RF00005	scaffold_3	-	CL00001	23631	23702	+	0.46	57.1	2.8e-07	tRNA
	90	tRNA	RF00005	scaffold_3	-	CL00001	6876899	6876828	-	0.46	57.1	2.8e-07	tRNA
	91	tRNA	RF00005	scaffold_3	-	CL00001	20911195	20911116	-	0.59	56.8	3.4e-07	tRNA
	92	tRNA	RF00005	scaffold_3	-	CL00001	4888348	4888421	+	0.51	56.5	4.1e-07	tRNA
	93	tRNA	RF00005	scaffold_3	-	CL00001	10528286	10528215	-	0.58	56.4	4.4e-07	tRNA
	94	tRNA	RF00005	scaffold_3	-	CL00001	16908006	16908079	+	0.5	55.9	6.1e-07	tRNA
	95	tRNA	RF00005	scaffold_3	-	CL00001	22801651	22801722	+	0.51	55.9	6.2e-07	tRNA
	96	tRNA	RF00005	scaffold_3	-	CL00001	4827122	4827052	-	0.61	55.5	8e-07	tRNA
	97	tRNA	RF00005	scaffold_3	-	CL00001	16680696	16680623	-	0.61	55.3	9.2e-07	tRNA
	98	tRNA	RF00005	scaffold_3	-	CL00001	21083	21004	-	0.59	54.7	1.3e-06	tRNA
	99	tRNA	RF00005	scaffold_3	-	CL00001	10095734	10095663	-	0.53	53.8	2.4e-06	tRNA
	100	tRNA	RF00005	scaffold_3	-	CL00001	22585181	22585253	+	0.53	52.9	4.2e-06	tRNA
	101	tRNA	RF00005	scaffold_3	-	CL00001	12172810	12172881	+	0.5	52.7	4.7e-06	tRNA
	102	tRNA	RF00005	scaffold_3	-	CL00001	26025358	26025430	+	0.55	52.6	5.2e-06	tRNA
	103	tRNA	RF00005	scaffold_3	-	CL00001	7731119	7731200	+	0.59	52	7.4e-06	tRNA
	104	tRNA	RF00005	scaffold_3	-	CL00001	18616628	18616557	-	0.49	51.5	1e-05	tRNA
	105	tRNA	RF00005	scaffold_3	-	CL00001	16960269	16960350	+	0.57	49.5	3.7e-05	tRNA
	106	tRNA	RF00005	scaffold_3	-	CL00001	23902837	23902908	+	0.4	48.8	5.8e-05	tRNA
	107	tRNA	RF00005	scaffold_3	-	CL00001	125668	125741	+	0.61	45.9	0.00037	tRNA
	108	tRNA	RF00005	scaffold_3	-	CL00001	3673070	3672997	-	0.61	45.9	0.00037	tRNA
	109	tRNA	RF00005	scaffold_3	-	CL00001	16217210	16217093	-	0.38	45.8	0.00041	tRNA
	110	tRNA	RF00005	scaffold_3	-	CL00001	14324735	14324664	-	0.47	44.6	0.00089	tRNA
	111	tRNA	RF00005	scaffold_3	-	CL00001	68049	68121	+	0.52	42.9	0.0027	tRNA
	112	tRNA	RF00005	scaffold_3	-	CL00001	10150156	10150227	+	0.62	42.1	0.0043	tRNA
	113	tRNA	RF00005	scaffold_3	-	CL00001	94457	94528	+	0.58	41.2	0.008	tRNA
	114	Histone3	RF00032	scaffold_3	-	-	8174016	8173971	-	0.33	31.7	0.014	Histone 3' UTR stem-loop
	115	tRNA	RF00005	scaffold_3	-	CL00001	26149249	26149176	-	0.51	40.3	0.014	tRNA
	116	tRNA	RF00005	scaffold_3	-	CL00001	15028061	15027990	-	0.46	38.2	0.053	tRNA
	117	Histone3	RF00032	scaffold_3	-	-	492675	492720	+	0.35	28.6	0.19	Histone 3' UTR stem-loop
	118	Histone3	RF00032	scaffold_3	-	-	13163266	13163221	-	0.35	28.6	0.19	Histone 3' UTR stem-loop
	1	RNaseP_nuc	RF00009	scaffold_4	-	CL00002	14970437	14970696	+	0.5	89.2	1.7e-22	Nuclear RNase P
	2	tRNA	RF00005	scaffold_4	-	CL00001	19681054	19680983	-	0.54	67.6	2.8e-10	tRNA
	3	tRNA	RF00005	scaffold_4	-	CL00001	3170136	3170208	+	0.52	66.5	5.6e-10	tRNA
	4	tRNA	RF00005	scaffold_4	-	CL00001	4235823	4235895	+	0.59	65.2	1.3e-09	tRNA
	5	tRNA	RF00005	scaffold_4	-	CL00001	17615732	17615804	+	0.59	65.2	1.3e-09	tRNA
	6	tRNA	RF00005	scaffold_4	-	CL00001	2619145	2619074	-	0.53	62.9	5.6e-09	tRNA
	7	tRNA	RF00005	scaffold_4	-	CL00001	7471824	7471751	-	0.61	61.8	1.2e-08	tRNA
	8	tRNA	RF00005	scaffold_4	-	CL00001	21925415	21925343	-	0.6	61.6	1.3e-08	tRNA
	9	tRNA	RF00005	scaffold_4	-	CL00001	12503902	12503973	+	0.6	61.1	1.7e-08	tRNA
	10	tRNA	RF00005	scaffold_4	-	CL00001	19852640	19852711	+	0.6	61.1	1.7e-08	tRNA
	11	tRNA	RF00005	scaffold_4	-	CL00001	1535166	1535093	-	0.49	61	1.9e-08	tRNA
	12	tRNA	RF00005	scaffold_4	-	CL00001	113037	112964	-	0.49	60.9	2e-08	tRNA
	13	tRNA	RF00005	scaffold_4	-	CL00001	9864026	9864097	+	0.61	60	3.6e-08	tRNA
	14	tRNA	RF00005	scaffold_4	-	CL00001	4137156	4137085	-	0.57	60	3.6e-08	tRNA
	15	tRNA	RF00005	scaffold_4	-	CL00001	11153874	11153803	-	0.54	59.8	4.1e-08	tRNA
	16	tRNA	RF00005	scaffold_4	-	CL00001	11154999	11155070	+	0.54	59.8	4.1e-08	tRNA
	17	tRNA	RF00005	scaffold_4	-	CL00001	11167376	11167447	+	0.54	59.8	4.1e-08	tRNA
	18	tRNA	RF00005	scaffold_4	-	CL00001	20762271	20762198	-	0.5	59.4	5.5e-08	tRNA
	19	tRNA	RF00005	scaffold_4	-	CL00001	10898464	10898393	-	0.57	59	7.1e-08	tRNA
	20	tRNA	RF00005	scaffold_4	-	CL00001	10951110	10951039	-	0.57	59	7.1e-08	tRNA
	21	tRNA	RF00005	scaffold_4	-	CL00001	19672961	19672888	-	0.62	58.7	8.4e-08	tRNA
	22	tRNA	RF00005	scaffold_4	-	CL00001	4671677	4671606	-	0.6	57.6	1.7e-07	tRNA
	23	tRNA	RF00005	scaffold_4	-	CL00001	16260952	16260873	-	0.61	57.5	1.8e-07	tRNA
	24	tRNA	RF00005	scaffold_4	-	CL00001	13875718	13875789	+	0.58	57.3	2.1e-07	tRNA
	25	tRNA	RF00005	scaffold_4	-	CL00001	809736	809665	-	0.58	57.3	2.1e-07	tRNA
	26	tRNA	RF00005	scaffold_4	-	CL00001	21310221	21310301	+	0.57	57.1	2.3e-07	tRNA
	27	tRNA	RF00005	scaffold_4	-	CL00001	4250631	4250702	+	0.46	57.1	2.3e-07	tRNA
	28	tRNA	RF00005	scaffold_4	-	CL00001	11301772	11301701	-	0.46	57.1	2.3e-07	tRNA
	29	tRNA	RF00005	scaffold_4	-	CL00001	6608429	6608500	+	0.51	55.9	5.2e-07	tRNA
	30	tRNA	RF00005	scaffold_4	-	CL00001	3258943	3259022	+	0.56	55.6	6.2e-07	tRNA
	31	tRNA	RF00005	scaffold_4	-	CL00001	1169336	1169406	+	0.61	55.5	6.6e-07	tRNA
	32	tRNA	RF00005	scaffold_4	-	CL00001	12069349	12069279	-	0.61	55.5	6.6e-07	tRNA
	33	tRNA	RF00005	scaffold_4	-	CL00001	20820720	20820647	-	0.53	54.9	9.4e-07	tRNA
	34	tRNA	RF00005	scaffold_4	-	CL00001	5309236	5309308	+	0.63	53.5	2.4e-06	tRNA
	35	tRNA	RF00005	scaffold_4	-	CL00001	4116070	4116141	+	0.5	53.5	2.4e-06	tRNA
	36	tRNA	RF00005	scaffold_4	-	CL00001	11823697	11823768	+	0.5	52.3	5.2e-06	tRNA
	37	tRNA	RF00005	scaffold_4	-	CL00001	8371723	8371641	-	0.54	52.2	5.3e-06	tRNA
	38	tRNA	RF00005	scaffold_4	-	CL00001	16839012	16838941	-	0.49	51.5	8.4e-06	tRNA
	39	tRNA	RF00005	scaffold_4	-	CL00001	17346508	17346604	+	0.42	49	4.3e-05	tRNA
	40	tRNA	RF00005	scaffold_4	-	CL00001	18642361	18642460	+	0.42	42.1	0.0035	tRNA
	41	tRNA	RF00005	scaffold_4	-	CL00001	21037866	21037774	-	0.34	41.5	0.0055	tRNA
	42	tRNA	RF00005	scaffold_4	-	CL00001	12778473	12778531	+	0.56	40.6	0.0094	tRNA
	43	tRNA	RF00005	scaffold_4	-	CL00001	14643285	14643214	-	0.49	37.2	0.087	tRNA
	44	Histone3	RF00032	scaffold_4	-	-	2905743	2905698	-	0.35	28.6	0.16	Histone 3' UTR stem-loop
	45	Histone3	RF00032	scaffold_4	-	-	4285422	4285467	+	0.35	28.6	0.16	Histone 3' UTR stem-loop
	46	Histone3	RF00032	scaffold_4	-	-	9502849	9502804	-	0.35	28.6	0.16	Histone 3' UTR stem-loop
	47	Histone3	RF00032	scaffold_4	-	-	18007702	18007747	+	0.35	28.6	0.16	Histone 3' UTR stem-loop
	48	Histone3	RF00032	scaffold_4	-	-	20665571	20665526	-	0.35	28.6	0.16	Histone 3' UTR stem-loop
	49	U5	RF00020	scaffold_4	-	-	20783778	20783895	+	0.48	44.1	0.45	U5 spliceosomal RNA
	1	RNaseP_nuc	RF00009	scaffold_5	-	CL00002	9441492	9441233	-	0.5	94.3	2.8e-24	Nuclear RNase P
	2	tRNA	RF00005	scaffold_5	-	CL00001	1664196	1664124	-	0.59	65.2	1e-09	tRNA
	3	tRNA	RF00005	scaffold_5	-	CL00001	2086304	2086376	+	0.59	65.2	1e-09	tRNA
	4	tRNA	RF00005	scaffold_5	-	CL00001	16885019	16884947	-	0.59	65.2	1e-09	tRNA
	5	tRNA	RF00005	scaffold_5	-	CL00001	2108619	2108546	-	0.57	64.7	1.4e-09	tRNA
	6	tRNA	RF00005	scaffold_5	-	CL00001	8962151	8962080	-	0.49	64.5	1.6e-09	tRNA
	7	tRNA	RF00005	scaffold_5	-	CL00001	6013580	6013654	+	0.49	63.4	3.2e-09	tRNA
	8	tRNA	RF00005	scaffold_5	-	CL00001	6698136	6698208	+	0.55	62.4	6.2e-09	tRNA
	9	tRNA	RF00005	scaffold_5	-	CL00001	13254615	13254543	-	0.55	62.4	6.2e-09	tRNA
	10	tRNA	RF00005	scaffold_5	-	CL00001	13256325	13256253	-	0.55	62.4	6.2e-09	tRNA
	11	tRNA	RF00005	scaffold_5	-	CL00001	13144252	13144179	-	0.55	62.3	6.8e-09	tRNA
	12	tRNA	RF00005	scaffold_5	-	CL00001	6509322	6509249	-	0.58	61.9	8.4e-09	tRNA
	13	tRNA	RF00005	scaffold_5	-	CL00001	12975696	12975769	+	0.49	60.9	1.6e-08	tRNA
	14	tRNA	RF00005	scaffold_5	-	CL00001	8693065	8693136	+	0.61	60	2.9e-08	tRNA
	15	tRNA	RF00005	scaffold_5	-	CL00001	10372340	10372269	-	0.61	60	2.9e-08	tRNA
	16	tRNA	RF00005	scaffold_5	-	CL00001	640995	641068	+	0.5	59.4	4.4e-08	tRNA
	17	tRNA	RF00005	scaffold_5	-	CL00001	12951771	12951844	+	0.5	59.4	4.4e-08	tRNA
	18	tRNA	RF00005	scaffold_5	-	CL00001	4387534	4387461	-	0.62	58.7	6.8e-08	tRNA
	19	tRNA	RF00005	scaffold_5	-	CL00001	11208018	11208091	+	0.62	58.7	6.8e-08	tRNA
	20	tRNA	RF00005	scaffold_5	-	CL00001	5171300	5171228	-	0.48	58.1	1e-07	tRNA
	21	tRNA	RF00005	scaffold_5	-	CL00001	11517208	11517287	+	0.61	57.5	1.5e-07	tRNA
	22	tRNA	RF00005	scaffold_5	-	CL00001	14873985	14874057	+	0.58	57.2	1.7e-07	tRNA
	23	tRNA	RF00005	scaffold_5	-	CL00001	14874804	14874732	-	0.58	57.2	1.7e-07	tRNA
	24	tRNA	RF00005	scaffold_5	-	CL00001	14876964	14877036	+	0.58	57.2	1.7e-07	tRNA
	25	tRNA	RF00005	scaffold_5	-	CL00001	14879269	14879197	-	0.58	57.2	1.7e-07	tRNA
	26	tRNA	RF00005	scaffold_5	-	CL00001	14882086	14882158	+	0.58	57.2	1.7e-07	tRNA
	27	tRNA	RF00005	scaffold_5	-	CL00001	14882905	14882833	-	0.58	57.2	1.7e-07	tRNA
	28	tRNA	RF00005	scaffold_5	-	CL00001	3316740	3316811	+	0.46	57.1	1.9e-07	tRNA
	29	tRNA	RF00005	scaffold_5	-	CL00001	3687013	3687084	+	0.46	57.1	1.9e-07	tRNA
	30	tRNA	RF00005	scaffold_5	-	CL00001	12805615	12805544	-	0.56	56.1	3.6e-07	tRNA
	31	tRNA	RF00005	scaffold_5	-	CL00001	17216599	17216528	-	0.58	55.9	4e-07	tRNA
	32	tRNA	RF00005	scaffold_5	-	CL00001	6287159	6287087	-	0.48	54.5	9.8e-07	tRNA
	33	tRNA	RF00005	scaffold_5	-	CL00001	11337223	11337296	+	0.64	53.1	2.5e-06	tRNA
	34	tRNA	RF00005	scaffold_5	-	CL00001	6799413	6799486	+	0.51	53	2.7e-06	tRNA
	35	tRNA	RF00005	scaffold_5	-	CL00001	185237	185155	-	0.53	52.2	4.3e-06	tRNA
	36	tRNA	RF00005	scaffold_5	-	CL00001	5594689	5594771	+	0.54	52.2	4.3e-06	tRNA
	37	tRNA	RF00005	scaffold_5	-	CL00001	9976393	9976321	-	0.59	52.1	4.8e-06	tRNA
	38	tRNA	RF00005	scaffold_5	-	CL00001	10141503	10141432	-	0.49	51.5	6.7e-06	tRNA
	39	tRNA	RF00005	scaffold_5	-	CL00001	5175118	5175045	-	0.46	48.8	3.8e-05	tRNA
	40	tRNA	RF00005	scaffold_5	-	CL00001	16159659	16159587	-	0.56	48	6.6e-05	tRNA
	41	Histone3	RF00032	scaffold_5	-	-	5076900	5076855	-	0.35	28.6	0.13	Histone 3' UTR stem-loop
	42	Histone3	RF00032	scaffold_5	-	-	14608250	14608295	+	0.35	28.6	0.13	Histone 3' UTR stem-loop
	43	Histone3	RF00032	scaffold_5	-	-	15532278	15532233	-	0.35	28.6	0.13	Histone 3' UTR stem-loop
	44	tRNA	RF00005	scaffold_5	-	CL00001	7401917	7401836	-	0.52	36	0.15	tRNA
	1	LSU_rRNA_eukarya	RF02543	scaffold_6	-	CL00112	12538512	12541266	+	0.46	2065.3	0	Eukaryotic large subunit ribosomal RNA
	2	LSU_rRNA_eukarya	RF02543	scaffold_6	-	CL00112	12544849	12547603	+	0.46	2065.3	0	Eukaryotic large subunit ribosomal RNA
	3	LSU_rRNA_eukarya	RF02543	scaffold_6	-	CL00112	12551186	12553940	+	0.46	2065.3	0	Eukaryotic large subunit ribosomal RNA
	4	LSU_rRNA_eukarya	RF02543	scaffold_6	-	CL00112	12557523	12560277	+	0.46	2065.3	0	Eukaryotic large subunit ribosomal RNA
	5	LSU_rRNA_eukarya	RF02543	scaffold_6	-	CL00112	12563860	12566614	+	0.46	2065.3	0	Eukaryotic large subunit ribosomal RNA
	6	LSU_rRNA_eukarya	RF02543	scaffold_6	-	CL00112	12570197	12572951	+	0.46	2065.3	0	Eukaryotic large subunit ribosomal RNA
	7	LSU_rRNA_eukarya	RF02543	scaffold_6	-	CL00112	12576534	12579288	+	0.46	2065.3	0	Eukaryotic large subunit ribosomal RNA
	8	LSU_rRNA_eukarya	RF02543	scaffold_6	-	CL00112	12582871	12585662	+	0.44	1995	0	Eukaryotic large subunit ribosomal RNA
	9	LSU_rRNA_archaea	RF02540	scaffold_6	-	CL00112	12538281	12541278	+	0.45	1550.7	0	Archaeal large subunit ribosomal RNA
	11	LSU_rRNA_archaea	RF02540	scaffold_6	-	CL00112	12550955	12553952	+	0.45	1550.7	0	Archaeal large subunit ribosomal RNA
	13	LSU_rRNA_archaea	RF02540	scaffold_6	-	CL00112	12563629	12566626	+	0.45	1550.7	0	Archaeal large subunit ribosomal RNA
	15	LSU_rRNA_archaea	RF02540	scaffold_6	-	CL00112	12576303	12579300	+	0.45	1550.7	0	Archaeal large subunit ribosomal RNA
	17	SSU_rRNA_eukarya	RF01960	scaffold_6	-	CL00111	12536632	12538212	+	0.49	1241.2	0	Eukaryotic small subunit ribosomal RNA
	18	SSU_rRNA_eukarya	RF01960	scaffold_6	-	CL00111	12542969	12544549	+	0.49	1241.2	0	Eukaryotic small subunit ribosomal RNA
	19	SSU_rRNA_eukarya	RF01960	scaffold_6	-	CL00111	12549306	12550886	+	0.49	1241.2	0	Eukaryotic small subunit ribosomal RNA
	20	SSU_rRNA_eukarya	RF01960	scaffold_6	-	CL00111	12555643	12557223	+	0.49	1241.2	0	Eukaryotic small subunit ribosomal RNA
	21	SSU_rRNA_eukarya	RF01960	scaffold_6	-	CL00111	12561980	12563560	+	0.49	1241.2	0	Eukaryotic small subunit ribosomal RNA
	22	SSU_rRNA_eukarya	RF01960	scaffold_6	-	CL00111	12568317	12569897	+	0.49	1241.2	0	Eukaryotic small subunit ribosomal RNA
	23	SSU_rRNA_eukarya	RF01960	scaffold_6	-	CL00111	12574654	12576234	+	0.49	1241.2	0	Eukaryotic small subunit ribosomal RNA
	24	SSU_rRNA_eukarya	RF01960	scaffold_6	-	CL00111	12580991	12582571	+	0.49	1241.2	0	Eukaryotic small subunit ribosomal RNA
	25	LSU_rRNA_bacteria	RF02541	scaffold_6	-	CL00112	12538281	12541245	+	0.45	1228.6	0	Bacterial large subunit ribosomal RNA
	27	LSU_rRNA_bacteria	RF02541	scaffold_6	-	CL00112	12550955	12553919	+	0.45	1228.6	0	Bacterial large subunit ribosomal RNA
	29	LSU_rRNA_bacteria	RF02541	scaffold_6	-	CL00112	12563629	12566593	+	0.45	1228.6	0	Bacterial large subunit ribosomal RNA
	31	LSU_rRNA_bacteria	RF02541	scaffold_6	-	CL00112	12576303	12579267	+	0.45	1228.6	0	Bacterial large subunit ribosomal RNA
	33	SSU_rRNA_microsporidia	RF02542	scaffold_6	-	CL00111	12536632	12538212	+	0.49	876.6	0.00000000000000000000000000000000000000000000000000000000000000000000000000000000000000000000000000000000000000000000000000000000000000000000000000000000000000000000000000000000000000000000000000000000000000000000000000000000000000000000000000000000000000000000000018	Microsporidia small subunit ribosomal RNA
	35	SSU_rRNA_microsporidia	RF02542	scaffold_6	-	CL00111	12549306	12550886	+	0.49	876.6	0.00000000000000000000000000000000000000000000000000000000000000000000000000000000000000000000000000000000000000000000000000000000000000000000000000000000000000000000000000000000000000000000000000000000000000000000000000000000000000000000000000000000000000000000000018	Microsporidia small subunit ribosomal RNA
	37	SSU_rRNA_microsporidia	RF02542	scaffold_6	-	CL00111	12561980	12563560	+	0.49	876.6	0.00000000000000000000000000000000000000000000000000000000000000000000000000000000000000000000000000000000000000000000000000000000000000000000000000000000000000000000000000000000000000000000000000000000000000000000000000000000000000000000000000000000000000000000000018	Microsporidia small subunit ribosomal RNA
	39	SSU_rRNA_microsporidia	RF02542	scaffold_6	-	CL00111	12574654	12576234	+	0.49	876.6	0.00000000000000000000000000000000000000000000000000000000000000000000000000000000000000000000000000000000000000000000000000000000000000000000000000000000000000000000000000000000000000000000000000000000000000000000000000000000000000000000000000000000000000000000000018	Microsporidia small subunit ribosomal RNA
	41	SSU_rRNA_archaea	RF01959	scaffold_6	-	CL00111	12536632	12538215	+	0.49	714.9	1e-206	Archaeal small subunit ribosomal RNA
	43	SSU_rRNA_archaea	RF01959	scaffold_6	-	CL00111	12549306	12550889	+	0.49	714.9	1e-206	Archaeal small subunit ribosomal RNA
	45	SSU_rRNA_archaea	RF01959	scaffold_6	-	CL00111	12561980	12563563	+	0.49	714.9	1e-206	Archaeal small subunit ribosomal RNA
	47	SSU_rRNA_archaea	RF01959	scaffold_6	-	CL00111	12574654	12576237	+	0.49	714.9	1e-206	Archaeal small subunit ribosomal RNA
	49	SSU_rRNA_bacteria	RF00177	scaffold_6	-	CL00111	12536627	12538217	+	0.49	645.8	3.2e-200	Bacterial small subunit ribosomal RNA
	51	SSU_rRNA_bacteria	RF00177	scaffold_6	-	CL00111	12549301	12550891	+	0.49	645.8	3.2e-200	Bacterial small subunit ribosomal RNA
	53	SSU_rRNA_bacteria	RF00177	scaffold_6	-	CL00111	12561975	12563565	+	0.49	645.8	3.2e-200	Bacterial small subunit ribosomal RNA
	55	SSU_rRNA_bacteria	RF00177	scaffold_6	-	CL00111	12574649	12576239	+	0.49	645.8	3.2e-200	Bacterial small subunit ribosomal RNA
	57	5_8S_rRNA	RF00002	scaffold_6	-	CL00112	12538294	12538449	+	0.44	86.4	1.1e-17	5.8S ribosomal RNA
	58	5_8S_rRNA	RF00002	scaffold_6	-	CL00112	12544631	12544786	+	0.44	86.4	1.1e-17	5.8S ribosomal RNA
	59	5_8S_rRNA	RF00002	scaffold_6	-	CL00112	12550968	12551123	+	0.44	86.4	1.1e-17	5.8S ribosomal RNA
	60	5_8S_rRNA	RF00002	scaffold_6	-	CL00112	12557305	12557460	+	0.44	86.4	1.1e-17	5.8S ribosomal RNA
	61	5_8S_rRNA	RF00002	scaffold_6	-	CL00112	12563642	12563797	+	0.44	86.4	1.1e-17	5.8S ribosomal RNA
	62	5_8S_rRNA	RF00002	scaffold_6	-	CL00112	12569979	12570134	+	0.44	86.4	1.1e-17	5.8S ribosomal RNA
	63	5_8S_rRNA	RF00002	scaffold_6	-	CL00112	12576316	12576471	+	0.44	86.4	1.1e-17	5.8S ribosomal RNA
	64	5_8S_rRNA	RF00002	scaffold_6	-	CL00112	12582653	12582808	+	0.44	86.4	1.1e-17	5.8S ribosomal RNA
	65	tRNA	RF00005	scaffold_6	-	CL00001	13956994	13956923	-	0.56	64.7	1.1e-09	tRNA
	66	tRNA	RF00005	scaffold_6	-	CL00001	14322538	14322609	+	0.56	64.7	1.1e-09	tRNA
	67	tRNA	RF00005	scaffold_6	-	CL00001	5846732	5846659	-	0.57	64.7	1.1e-09	tRNA
	68	tRNA	RF00005	scaffold_6	-	CL00001	5993206	5993277	+	0.49	64.5	1.3e-09	tRNA
	69	tRNA	RF00005	scaffold_6	-	CL00001	12160957	12161028	+	0.49	64.5	1.3e-09	tRNA
	70	tRNA	RF00005	scaffold_6	-	CL00001	6745477	6745548	+	0.61	63.6	2.4e-09	tRNA
	71	tRNA	RF00005	scaffold_6	-	CL00001	5614075	5614147	+	0.55	62.4	5.2e-09	tRNA
	72	tRNA	RF00005	scaffold_6	-	CL00001	758582	758655	+	0.5	61.3	1e-08	tRNA
	73	tRNA	RF00005	scaffold_6	-	CL00001	764883	764810	-	0.5	61.3	1e-08	tRNA
	74	tRNA	RF00005	scaffold_6	-	CL00001	10178271	10178200	-	0.6	61.1	1.2e-08	tRNA
	75	tRNA	RF00005	scaffold_6	-	CL00001	921693	921764	+	0.43	59.4	3.4e-08	tRNA
	76	tRNA	RF00005	scaffold_6	-	CL00001	7516351	7516422	+	0.57	59	4.7e-08	tRNA
	77	tRNA	RF00005	scaffold_6	-	CL00001	7518887	7518816	-	0.57	59	4.7e-08	tRNA
	78	tRNA	RF00005	scaffold_6	-	CL00001	9223123	9223050	-	0.62	58.7	5.6e-08	tRNA
	79	tRNA	RF00005	scaffold_6	-	CL00001	6565141	6565212	+	0.46	57.7	1.1e-07	tRNA
	80	tRNA	RF00005	scaffold_6	-	CL00001	6565559	6565488	-	0.46	57.7	1.1e-07	tRNA
	81	tRNA	RF00005	scaffold_6	-	CL00001	12982005	12981926	-	0.61	57.5	1.2e-07	tRNA
	82	tRNA	RF00005	scaffold_6	-	CL00001	448536	448617	+	0.57	57.1	1.5e-07	tRNA
	83	tRNA	RF00005	scaffold_6	-	CL00001	5736259	5736330	+	0.58	57.1	1.5e-07	tRNA
	84	tRNA	RF00005	scaffold_6	-	CL00001	725399	725470	+	0.46	57.1	1.6e-07	tRNA
	85	tRNA	RF00005	scaffold_6	-	CL00001	2912437	2912366	-	0.46	57.1	1.6e-07	tRNA
	86	tRNA	RF00005	scaffold_6	-	CL00001	7702071	7702142	+	0.46	57.1	1.6e-07	tRNA
	87	tRNA	RF00005	scaffold_6	-	CL00001	13519828	13519757	-	0.42	56.7	2e-07	tRNA
	88	tRNA	RF00005	scaffold_6	-	CL00001	14326122	14326193	+	0.51	55.9	3.5e-07	tRNA
	89	tRNA	RF00005	scaffold_6	-	CL00001	13541815	13541885	+	0.61	55.5	4.4e-07	tRNA
	90	tRNA	RF00005	scaffold_6	-	CL00001	7692747	7692820	+	0.5	54.1	1e-06	tRNA
	91	tRNA	RF00005	scaffold_6	-	CL00001	8587099	8587181	+	0.54	52.2	3.6e-06	tRNA
	92	tRNA	RF00005	scaffold_6	-	CL00001	3736638	3736709	+	0.49	51.5	5.6e-06	tRNA
	93	tRNA	RF00005	scaffold_6	-	CL00001	4018882	4018953	+	0.49	51.5	5.6e-06	tRNA
	94	tRNA	RF00005	scaffold_6	-	CL00001	4019382	4019311	-	0.49	51.5	5.6e-06	tRNA
	95	tRNA	RF00005	scaffold_6	-	CL00001	6920330	6920401	+	0.49	51.5	5.6e-06	tRNA
	96	tRNA	RF00005	scaffold_6	-	CL00001	12456211	12456282	+	0.49	51.5	5.6e-06	tRNA
	97	tRNA	RF00005	scaffold_6	-	CL00001	9922389	9922469	+	0.58	51.3	6.7e-06	tRNA
	98	tRNA	RF00005	scaffold_6	-	CL00001	10694762	10694842	+	0.53	49	2.9e-05	tRNA
	99	tRNA	RF00005	scaffold_6	-	CL00001	9885148	9885077	-	0.57	48.8	3.4e-05	tRNA
	100	tRNA	RF00005	scaffold_6	-	CL00001	13438656	13438727	+	0.47	48.7	3.5e-05	tRNA
	101	tRNA	RF00005	scaffold_6	-	CL00001	10665587	10665507	-	0.54	48.1	5e-05	tRNA
	102	Histone3	RF00032	scaffold_6	-	-	3322120	3322165	+	0.35	28.6	0.11	Histone 3' UTR stem-loop
	103	Histone3	RF00032	scaffold_6	-	-	14654970	14655015	+	0.35	28.6	0.11	Histone 3' UTR stem-loop
	1	tRNA	RF00005	scaffold_7	-	CL00001	1334802	1334731	-	0.56	64.7	1.6e-10	tRNA
	2	tRNA	RF00005	scaffold_7	-	CL00001	1344113	1344184	+	0.57	60.5	2.4e-09	tRNA
	3	tRNA	RF00005	scaffold_7	-	CL00001	78810	78881	+	0.57	60	3.3e-09	tRNA
	4	tRNA	RF00005	scaffold_7	-	CL00001	1511634	1511705	+	0.47	51.9	5.9e-07	tRNA
	1	Histone3	RF00032	scaffold_10	-	-	374093	374138	+	0.35	28.6	0.0029	Histone 3' UTR stem-loop
	1	tRNA	RF00005	scaffold_11	-	CL00001	157038	157117	+	0.61	57.5	3.2e-09	tRNA
	1	tRNA	RF00005	scaffold_12	-	CL00001	89492	89420	-	0.53	67.4	4.5e-12	tRNA
	2	tRNA	RF00005	scaffold_12	-	CL00001	134584	134510	-	0.49	63.4	5.7e-11	tRNA
	3	tRNA	RF00005	scaffold_12	-	CL00001	140078	139998	-	0.63	58	1.9e-09	tRNA
	4	tRNA	RF00005	scaffold_12	-	CL00001	229867	229956	+	0.43	37.3	0.0011	tRNA
	5	tRNA	RF00005	scaffold_12	-	CL00001	283753	283842	+	0.43	37.3	0.0011	tRNA
	1	tRNA	RF00005	scaffold_13	-	CL00001	108458	108529	+	0.43	59.4	5.1e-10	tRNA
	2	tRNA	RF00005	scaffold_13	-	CL00001	103779	103708	-	0.51	55.9	5.1e-09	tRNA
	1	tRNA	RF00005	scaffold_14	-	CL00001	177174	177246	+	0.53	67.4	3e-12	tRNA
	2	tRNA	RF00005	scaffold_14	-	CL00001	136964	136893	-	0.49	64.5	2e-11	tRNA
	1	tRNA	RF00005	scaffold_15	-	CL00001	108805	108733	-	0.59	65.2	1e-11	tRNA
	2	tRNA	RF00005	scaffold_15	-	CL00001	79497	79424	-	0.5	61.3	1.3e-10	tRNA
	3	tRNA	RF00005	scaffold_15	-	CL00001	75579	75650	+	0.46	57.1	1.9e-09	tRNA
	4	tRNA	RF00005	scaffold_15	-	CL00001	78700	78629	-	0.46	57.1	1.9e-09	tRNA
	1	tRNA	RF00005	scaffold_21	-	CL00001	106484	106413	-	0.51	55.9	3.3e-09	tRNA
	2	tRNA	RF00005	scaffold_21	-	CL00001	82827	82908	+	0.57	49.5	1.9e-07	tRNA
	1	SAM	RF00162	scaffold_26	-	CL00012	70132	70224	+	0.46	71.9	1.1e-14	SAM riboswitch (S box leader)
	1	tRNA	RF00005	scaffold_34	-	CL00001	36862	36944	+	0.54	52.2	2.2e-08	tRNA
	1	tRNA	RF00005	scaffold_35	-	CL00001	19118	19189	+	0.58	58.3	4.4e-10	tRNA
	1	tRNA	RF00005	scaffold_36	-	CL00001	47390	47462	+	0.58	59	2.8e-10	tRNA
	1	tRNA	RF00005	scaffold_40	-	CL00001	73480	73552	+	0.55	62.4	2.8e-11	tRNA
	2	tRNA	RF00005	scaffold_40	-	CL00001	73940	73868	-	0.55	62.4	2.8e-11	tRNA
	1	MIR7504	RF04134	scaffold_41	-	-	30990	31104	+	0.26	84.5	1.2e-14	MIR7504 microRNA precursor family
	1	tRNA	RF00005	scaffold_77	-	CL00001	12515	12444	-	0.53	62.9	7.8e-12	tRNA
	2	tRNA	RF00005	scaffold_77	-	CL00001	23760	23840	+	0.59	59.8	5.9e-11	tRNA
	1	tRNA	RF00005	scaffold_180	-	CL00001	692	773	+	0.57	57.1	3.3e-11	tRNA

## Sheet: S3 ✅ 
	Table S3: Genome annotation with omicsbox
	Length	Tags	SeqName	Description	#Hits	e-Value	sim mean	#GO	GO IDs	GO Names	Enzyme Codes	Enzyme Names	InterPro IDs	InterPro GO IDs	InterPro GO Names
	396	[INTERPRO, BLASTED, MAPPED, ANNOTATED]	g1.t1	XP_001298510.1thioredoxin-like family	12	1.24E-299	51.73	1	C:GO:0016020	C:membrane	EC:5.3.4.1	Protein disulfide-isomerase	G3DSA:3.40.30.10 (GENE3D); IPR036249 (SUPERFAMILY)	no GO terms	no GO terms
	396	[INTERPRO, BLASTED, MAPPED, ANNOTATED]	g2.t1	XP_001298509.1histidine acid phosphatase	20	7.81E-303	57.24	2	P:GO:0016311; F:GO:0016791	P:dephosphorylation; F:phosphatase activity	EC:3.1; EC:3; EC:3.1.3.2; EC:3.1.3	Acting on ester bonds; Hydrolases; Acid phosphatase; Acting on ester bonds	IPR000560 (PFAM); IPR029033 (G3DSA:3.40.50.GENE3D); IPR050645 (PANTHER); IPR000560 (CDD); IPR029033 (SUPERFAMILY)	P:GO:0016311; F:GO:0016791	P:dephosphorylation; F:phosphatase activity
	185	[INTERPRO, BLASTED, MAPPED, ANNOTATED]	g3.t1	XP_001298508.1Chain J Uncharacterized Ribosomal Protein	20	2.38E-121	86.36	28	P:GO:0000184; P:GO:0000462; P:GO:0002181; P:GO:0006413; P:GO:0006614; P:GO:0006886; P:GO:0008284; P:GO:0015833; P:GO:0034250; P:GO:0043043; P:GO:0043604; P:GO:0044248; P:GO:0045903; F:GO:0003729; F:GO:0003735; F:GO:0045182; F:GO:1901363; F:GO:1990932; C:GO:0005618; C:GO:0005654; C:GO:0005730; C:GO:0005774; C:GO:0009506; C:GO:0009507; C:GO:0022627; C:GO:0030686; C:GO:0031982; C:GO:0032040	P:nuclear-transcribed mRNA catabolic process, nonsense-mediated decay; P:maturation of SSU-rRNA from tricistronic rRNA transcript (SSU-rRNA, 5.8S rRNA, LSU-rRNA); P:cytoplasmic translation; P:translational initiation; P:SRP-dependent cotranslational protein targeting to membrane; P:intracellular protein transport; P:positive regulation of cell population proliferation; P:peptide transport; P:posi…	EC:3.6.4.13	RNA helicase	IPR001912 (PFAM); IPR002942 (PFAM); IPR036986 (G3DSA:3.10.290.GENE3D); IPR005710 (NCBIFAM); mobidb-lite (MOBIDB_LITE); IPR022801 (PANTHER); cd00165 (CDD); SSF55174 (SUPERFAMILY)	P:GO:0006412; P:GO:0042274; F:GO:0003723; F:GO:0003735; F:GO:0019843; C:GO:0015935; C:GO:0022627	P:translation; P:ribosomal small subunit biogenesis; F:RNA binding; F:structural constituent of ribosome; F:rRNA binding; C:small ribosomal subunit; C:cytosolic small ribosomal subunit
	199	[INTERPRO, BLASTED, MAPPED, ANNOTATED]	g4.t1	XP_001298507.1RNA polymerase II transcription regulator recruiting protein	20	1.54E-142	77.72	4	P:GO:0006357; F:GO:0000978; F:GO:0000981; C:GO:0005634	P:regulation of transcription by RNA polymerase II; F:RNA polymerase II cis-regulatory region sequence-specific DNA binding; F:DNA-binding transcription factor activity, RNA polymerase II-specific; C:nucleus			G3DSA:1.10.10.60:FF:000010 (FUNFAM); G3DSA:1.10.10.60 (GENE3D); IPR001005 (PFAM); G3DSA:1.10.10.60 (GENE3D); IPR050560 (PANTHER); IPR017930 (PROSITE_PROFILES); IPR001005 (PROSITE_PROFILES); IPR001005 (PROSITE_PROFILES); IPR017884 (PROSITE_PROFILES); IPR017930 (PROSITE_PROFILES); IPR001005 (CDD); IPR009057 (SUPERFAMILY)	P:GO:0006355; F:GO:0000978; F:GO:0000981; C:GO:0005634	P:regulation of DNA-templated transcription; F:RNA polymerase II cis-regulatory region sequence-specific DNA binding; F:DNA-binding transcription factor activity, RNA polymerase II-specific; C:nucleus
	450	[INTERPRO, BLASTED, ANNOTATED]	g5.t1	XP_001312405.1cilia- and flagella-associated protein 100 family	20	3.77E-301	55.27	10	P:GO:0003341; P:GO:0036159; P:GO:0040011; P:GO:0048870; P:GO:0051336; P:GO:0051674; F:GO:0070840; C:GO:0005813; C:GO:0031514; C:GO:0097545	P:cilium movement; P:inner dynein arm assembly; P:locomotion; P:cell motility; P:regulation of hydrolase activity; P:localization of cell; F:dynein complex binding; C:centrosome; C:motile cilium; C:axonemal doublet microtubule			IPR025252 (PFAM); IPR051147 (PANTHER)	no GO terms	no GO terms
	418	[INTERPRO, BLASTED, MAPPED, ANNOTATED]	g6.t1	XP_001312406.1presenilin family	20	8.25E-222	56.38	153	P:GO:0000045; P:GO:0000122; P:GO:0001568; P:GO:0001666; P:GO:0001756; P:GO:0001764; P:GO:0001921; P:GO:0001942; P:GO:0001946; P:GO:0001947; P:GO:0002027; P:GO:0002038; P:GO:0002244; P:GO:0002265; P:GO:0002286; P:GO:0003407; P:GO:0006486; P:GO:0006509; P:GO:0006518; P:GO:0006839; P:GO:0006909; P:GO:0006974; P:GO:0006979; P:GO:0007010; P:GO:0007175; P:GO:0007614; P:GO:0008284; P:GO:0008306; P:GO:00…	P:autophagosome assembly; P:negative regulation of transcription by RNA polymerase II; P:blood vessel development; P:response to hypoxia; P:somitogenesis; P:neuron migration; P:positive regulation of receptor recycling; P:hair follicle development; P:lymphangiogenesis; P:heart looping; P:regulation of heart rate; P:positive regulation of L-glutamate import across plasma membrane; P:hematopoietic …	EC:3.4.23; EC:3.4; EC:3	Acting on peptide bonds (peptidases); Acting on peptide bonds (peptidases); Hydrolases	IPR001108 (PRINTS); G3DSA:1.10.472.100:FF:000003 (FUNFAM); IPR001108 (PFAM); IPR042524 (G3DSA:1.10.472.GENE3D); mobidb-lite (MOBIDB_LITE); IPR001108 (PANTHER)	P:GO:0006509; P:GO:0016485; F:GO:0004175; F:GO:0042500; C:GO:0016020; C:GO:0070765	P:membrane protein ectodomain proteolysis; P:protein processing; F:endopeptidase activity; F:aspartic endopeptidase activity, intramembrane cleaving; C:membrane; C:gamma-secretase complex
	511	[INTERPRO, BLASTED]	g7.t1	XP_001312407.1hypothetical protein TVAGG3_0002260	1	9.23E-194	100.0						mobidb-lite (MOBIDB_LITE)	no GO terms	no GO terms
	358	[INTERPRO, BLASTED]	g8.t1	XP_001312408.1hypothetical protein TVAGG3_0002250	20	1.15E-253	49.19						no IPS match	no IPS match	no IPS match
	2124	[INTERPRO, BLASTED, MAPPED, ANNOTATED]	g9.t1	XP_001312409.2protein serine/threonine kinase protein	20	0.0	50.53	29	P:GO:0006338; P:GO:0016242; P:GO:0031929; F:GO:0004676; F:GO:0004677; F:GO:0004679; F:GO:0004694; F:GO:0004711; F:GO:0005515; F:GO:0005524; F:GO:0035175; F:GO:0035402; F:GO:0035403; F:GO:0035979; F:GO:0044022; F:GO:0044023; F:GO:0044024; F:GO:0044025; F:GO:0072354; F:GO:0072371; F:GO:0072518; F:GO:0140823; F:GO:0140855; F:GO:0140857; F:GO:1990244; C:GO:0005634; C:GO:0005737; C:GO:0031931; C:GO:00…	P:chromatin remodeling; P:negative regulation of macroautophagy; P:TOR signaling; F:3-phosphoinositide-dependent protein kinase activity; F:DNA-dependent protein kinase activity; F:AMP-activated protein kinase activity; F:eukaryotic translation initiation factor 2alpha kinase activity; F:ribosomal protein S6 kinase activity; F:protein binding; F:ATP binding; F:histone H3S10 kinase activity; F:his…	EC:2.7.1; EC:2.7.11.1; EC:2.7; EC:2; EC:2.7.1.137	Transferring phosphorus-containing groups; Non-specific serine/threonine protein kinase; Transferring phosphorus-containing groups; Transferases; Phosphatidylinositol 3-kinase	G3DSA:3.30.1010.10:FF:000022 (FUNFAM); G3DSA:1.25.10.10:FF:001440 (FUNFAM); G3DSA:1.25.10.10:FF:000877 (FUNFAM); IPR003151 (PFAM); IPR000403 (PFAM); IPR024585 (PFAM); IPR011989 (G3DSA:1.25.10.GENE3D); IPR003152 (PFAM); G3DSA:3.30.1010.10 (GENE3D); IPR036940 (G3DSA:1.10.1070.GENE3D); IPR011989 (G3DSA:1.25.10.GENE3D); IPR050517 (PANTHER); IPR000403 (PROSITE_PROFILES); IPR003152 (PROSITE_PROFILES); …	P:GO:0016242; P:GO:0031929; F:GO:0004674; F:GO:0005515; C:GO:0005634; C:GO:0005737; C:GO:0031931; C:GO:0031932	P:negative regulation of macroautophagy; P:TOR signaling; F:protein serine/threonine kinase activity; F:protein binding; C:nucleus; C:cytoplasm; C:TORC1 complex; C:TORC2 complex
	743	[INTERPRO, BLASTED, MAPPED, ANNOTATED]	g9.t2	EAX99479.1PIKK family atypical protein kinase	20	0.0	50.84	27	P:GO:0006338; P:GO:0016242; P:GO:0031929; F:GO:0004676; F:GO:0004677; F:GO:0004679; F:GO:0004694; F:GO:0004711; F:GO:0005524; F:GO:0035175; F:GO:0035402; F:GO:0035403; F:GO:0035979; F:GO:0044022; F:GO:0044023; F:GO:0044024; F:GO:0044025; F:GO:0072354; F:GO:0072371; F:GO:0072518; F:GO:0140823; F:GO:0140855; F:GO:0140857; F:GO:1990244; C:GO:0005634; C:GO:0005737; C:GO:0038201	P:chromatin remodeling; P:negative regulation of macroautophagy; P:TOR signaling; F:3-phosphoinositide-dependent protein kinase activity; F:DNA-dependent protein kinase activity; F:AMP-activated protein kinase activity; F:eukaryotic translation initiation factor 2alpha kinase activity; F:ribosomal protein S6 kinase activity; F:ATP binding; F:histone H3S10 kinase activity; F:histone H3T11 kinase a…	EC:2.7.1; EC:2.7.11.1; EC:2.7; EC:2; EC:2.7.1.137	Transferring phosphorus-containing groups; Non-specific serine/threonine protein kinase; Transferring phosphorus-containing groups; Transferases; Phosphatidylinositol 3-kinase	G3DSA:1.25.10.10:FF:000877 (FUNFAM); IPR011989 (G3DSA:1.25.10.GENE3D); IPR024585 (PFAM); IPR016024 (SUPERFAMILY)	no GO terms	no GO terms
	1421	[INTERPRO, BLASTED, MAPPED, ANNOTATED]	g9.t3	XP_001312409.2protein serine/threonine kinase protein	20	0.0	49.83	28	P:GO:0006338; P:GO:0016242; P:GO:0031929; F:GO:0004676; F:GO:0004677; F:GO:0004679; F:GO:0004694; F:GO:0004711; F:GO:0005515; F:GO:0005524; F:GO:0035175; F:GO:0035402; F:GO:0035403; F:GO:0035979; F:GO:0044022; F:GO:0044023; F:GO:0044024; F:GO:0044025; F:GO:0072354; F:GO:0072371; F:GO:0072518; F:GO:0140823; F:GO:0140855; F:GO:0140857; F:GO:1990244; C:GO:0005634; C:GO:0005737; C:GO:0038201	P:chromatin remodeling; P:negative regulation of macroautophagy; P:TOR signaling; F:3-phosphoinositide-dependent protein kinase activity; F:DNA-dependent protein kinase activity; F:AMP-activated protein kinase activity; F:eukaryotic translation initiation factor 2alpha kinase activity; F:ribosomal protein S6 kinase activity; F:protein binding; F:ATP binding; F:histone H3S10 kinase activity; F:his…	EC:2.7.1; EC:2.7.11.1; EC:2.7; EC:2; EC:2.7.1.137	Transferring phosphorus-containing groups; Non-specific serine/threonine protein kinase; Transferring phosphorus-containing groups; Transferases; Phosphatidylinositol 3-kinase	G3DSA:1.25.10.10:FF:001440 (FUNFAM); G3DSA:1.25.10.10:FF:000877 (FUNFAM); IPR003151 (PFAM); IPR011989 (G3DSA:1.25.10.GENE3D); IPR024585 (PFAM); IPR011989 (G3DSA:1.25.10.GENE3D); IPR016024 (SUPERFAMILY)	F:GO:0005515	F:protein binding
	154	[INTERPRO, BLASTED, MAPPED, ANNOTATED]	g10.t1	XP_001312410.1protein serine/threonine kinase protein	20	1.39E-101	61.82	3	P:GO:0006468; F:GO:0004672; F:GO:0005524	P:protein phosphorylation; F:protein kinase activity; F:ATP binding	EC:2.7.1; EC:2.7.11.1; EC:2.7; EC:2	Transferring phosphorus-containing groups; Non-specific serine/threonine protein kinase; Transferring phosphorus-containing groups; Transferases	IPR000719 (PFAM); G3DSA:1.10.510.10 (GENE3D); PTHR24362 (PANTHER); IPR000719 (PROSITE_PROFILES); IPR011009 (SUPERFAMILY)	P:GO:0006468; F:GO:0004672; F:GO:0005524	P:protein phosphorylation; F:protein kinase activity; F:ATP binding
	113	[INTERPRO, BLASTED, MAPPED, ANNOTATED]	g11.t1	XP_001312410.1protein serine/threonine kinase protein	20	3.97E-72	64.97	3	P:GO:0006468; F:GO:0004672; F:GO:0005524	P:protein phosphorylation; F:protein kinase activity; F:ATP binding	EC:2.7.1; EC:2.7.11.1; EC:2.7; EC:2	Transferring phosphorus-containing groups; Non-specific serine/threonine protein kinase; Transferring phosphorus-containing groups; Transferases	IPR000719 (PFAM); G3DSA:1.10.510.10 (GENE3D); PIRSR000559-2 (PIRSR); PTHR24362 (PANTHER); IPR000719 (PROSITE_PROFILES); IPR011009 (SUPERFAMILY)	P:GO:0006468; F:GO:0004672; F:GO:0005524	P:protein phosphorylation; F:protein kinase activity; F:ATP binding
	122	[INTERPRO, BLASTED]	g12.t1	XP_001312411.1hypothetical protein TVAGG3_0002210	1	2.37E-77	100.0						mobidb-lite (MOBIDB_LITE)	no GO terms	no GO terms
	2214	[INTERPRO, BLASTED, MAPPED, ANNOTATED]	g13.t1	XP_001312412.1aggrephagy protein	20	0.0	43.96	1	F:GO:0005515	F:protein binding			IPR036372 (G3DSA:1.10.1540.GENE3D); IPR000409 (PFAM); IPR050865 (PANTHER); IPR036372 (SUPERFAMILY); IPR036322 (SUPERFAMILY)	F:GO:0005515	F:protein binding
	143	[INTERPRO, BLASTED, MAPPED, ANNOTATED]	g14.t1	XP_001312413.1calcium-binding protein family	20	4.14E-97	55.6	4	P:GO:0016485; F:GO:0004252; F:GO:0005509; C:GO:0016020	P:protein processing; F:serine-type endopeptidase activity; F:calcium ion binding; C:membrane	EC:3.4.21; EC:3.4; EC:3; EC:3.4.21.105	Acting on peptide bonds (peptidases); Acting on peptide bonds (peptidases); Hydrolases; Rhomboid protease	G3DSA:1.10.238.10:FF:000001 (FUNFAM); G3DSA:1.10.238.10 (GENE3D); IPR002048 (PFAM); G3DSA:1.10.238.10 (GENE3D); IPR050145 (PANTHER); IPR002048 (PROSITE_PROFILES); IPR002048 (PROSITE_PROFILES); IPR002048 (PROSITE_PROFILES); IPR002048 (PROSITE_PROFILES); IPR002048 (CDD); IPR011992 (SUPERFAMILY)	F:GO:0005509	F:calcium ion binding
	226	[INTERPRO, BLASTED, MAPPED, ANNOTATED]	g15.t1	XP_001312414.1hypothetical protein TVAGG3_0002180	1	8.01E-131	94.25	1	C:GO:0016020	C:membrane			no IPS match	no IPS match	no IPS match
	553	[INTERPRO, BLASTED, MAPPED, ANNOTATED]	g16.t1	XP_001312415.1apoptotic process	20	0.0	58.48	2	C:GO:0012505; C:GO:0016020	C:endomembrane system; C:membrane			IPR008429 (PFAM); mobidb-lite (MOBIDB_LITE); IPR008429 (PANTHER)	C:GO:0012505; C:GO:0016020	C:endomembrane system; C:membrane
	293	[INTERPRO, BLASTED, MAPPED, ANNOTATED]	g17.t1	XP_001312416.1hypothetical protein TVAGG3_0002150	20	1.74E-205	50.56	14	P:GO:0002063; P:GO:0009954; P:GO:0030206; P:GO:0030279; P:GO:0043436; P:GO:0045880; P:GO:0051923; P:GO:0060349; F:GO:0016263; F:GO:0047238; F:GO:0050510; C:GO:0000139; C:GO:0005576; C:GO:0098791	P:chondrocyte development; P:proximal/distal pattern formation; P:chondroitin sulfate biosynthetic process; P:negative regulation of ossification; P:oxoacid metabolic process; P:positive regulation of smoothened signaling pathway; P:sulfation; P:bone morphogenesis; F:glycoprotein-N-acetylgalactosamine 3-beta-galactosyltransferase activity; F:glucuronosyl-N-acetylgalactosaminyl-proteoglycan 4-beta…	EC:2.4; EC:2; EC:2.4.1.17; EC:2.4.1.226; EC:2.4.1.122; EC:2.4.1.175; EC:2.4.1	Glycosyltransferases; Transferases; Glucuronosyltransferase; N-acetylgalactosaminyl-proteoglycan 3-beta-glucuronosyltransferase; N-acetylgalactosaminide beta-1,3-galactosyltransferase; Glucuronosyl-N-acetylgalactosaminyl-proteoglycan 4-beta-N-; Glycosyltransferases	G3DSA:3.90.550.50:FF:000079 (FUNFAM); G3DSA:3.90.550.50 (GENE3D)	no GO terms	no GO terms
	89	[INTERPRO, BLASTED]	g18.t1	XP_001292866.1hypothetical protein TVAGG3_0096640	3	1.9E-54	99.25						no IPS match	no IPS match	no IPS match
	507	[INTERPRO, BLASTED, MAPPED, ANNOTATED]	g19.t1	XP_001312417.1hypothetical protein TVAGG3_0002120	17	0.0	56.27	1	C:GO:0016020	C:membrane			PTHR34993 (PANTHER)	no GO terms	no GO terms
	752	[INTERPRO, BLASTED, MAPPED, ANNOTATED]	g19.t2	XP_001312417.1hypothetical protein TVAGG3_0002120	17	0.0	55.58	1	C:GO:0016020	C:membrane			PTHR34993 (PANTHER)	no GO terms	no GO terms
	608	[INTERPRO, BLASTED, MAPPED]	g20.t1	XP_001312418.1glycoprotein 38 family	15	0.0	50.71	1	C:GO:0016020	C:membrane			PTHR16861 (PANTHER)	no GO terms	no GO terms
	3060	[INTERPRO, BLASTED, MAPPED, ANNOTATED]	g21.t1	EAX99489.1hypothetical protein TVAG_413070	10	1.04E-222	64.17	3	P:GO:0045055; C:GO:0015630; C:GO:0043231	P:regulated exocytosis; C:microtubule cytoskeleton; C:intracellular membrane-bounded organelle			IPR019448 (PFAM); mobidb-lite (MOBIDB_LITE); IPR052293 (PANTHER); IPR019448 (PROSITE_PROFILES)	no GO terms	no GO terms
	934	[INTERPRO, BLASTED, MAPPED]	g22.t1	XP_001312420.1hypothetical protein TVAGG3_0002080	20	0.0	50.52	1	C:GO:0016020	C:membrane			no IPS match	no IPS match	no IPS match
	168	[INTERPRO, BLASTED]	g23.t1	XP_001312421.1hypothetical protein TVAGG3_0002070	15	1.12E-113	65.7						mobidb-lite (MOBIDB_LITE)	no GO terms	no GO terms
	154	[INTERPRO, BLASTED]	g24.t1	XP_001312422.1protein of unknown function (DUF4476) family	1	4.64E-88	100.0						IPR028011 (PFAM); mobidb-lite (MOBIDB_LITE)	no GO terms	no GO terms
	823	[INTERPRO, BLASTED, MAPPED, ANNOTATED]	g25.t1	XP_001312423.1zinc finger, C2H2 type family protein family	20	0.0	54.21	1	C:GO:0005737	C:cytoplasm			mobidb-lite (MOBIDB_LITE); IPR051241 (PANTHER)	C:GO:0005737	C:cytoplasm
	239	[INTERPRO, BLASTED, MAPPED, ANNOTATED]	g26.t1	XP_001312424.1RNA polymerase II transcription regulator recruiting protein	20	1.58E-173	62.78	16	P:GO:0006357; P:GO:0007154; P:GO:0010628; P:GO:0030154; P:GO:0031152; P:GO:0031154; P:GO:0042795; P:GO:0042796; P:GO:0071496; P:GO:0098630; F:GO:0000978; F:GO:0000981; F:GO:0001006; F:GO:1901363; C:GO:0005634; C:GO:0019185	P:regulation of transcription by RNA polymerase II; P:cell communication; P:positive regulation of gene expression; P:cell differentiation; P:aggregation involved in sorocarp development; P:culmination involved in sorocarp development; P:snRNA transcription by RNA polymerase II; P:snRNA transcription by RNA polymerase III; P:cellular response to external stimulus; P:aggregation of unicellular org…			IPR001005 (PFAM); G3DSA:1.10.10.60 (GENE3D); G3DSA:1.10.10.60 (GENE3D); IPR051575 (PANTHER); IPR001005 (PROSITE_PROFILES); IPR017884 (PROSITE_PROFILES); IPR001005 (PROSITE_PROFILES); IPR017930 (PROSITE_PROFILES); IPR017930 (PROSITE_PROFILES); IPR001005 (CDD); IPR001005 (CDD); IPR009057 (SUPERFAMILY); IPR009057 (SUPERFAMILY)	P:GO:0042795; P:GO:0042796; F:GO:0000978; F:GO:0001006; C:GO:0019185	P:snRNA transcription by RNA polymerase II; P:snRNA transcription by RNA polymerase III; F:RNA polymerase II cis-regulatory region sequence-specific DNA binding; F:RNA polymerase III type 3 promoter sequence-specific DNA binding; C:snRNA-activating protein complex
	1764	[INTERPRO, BLASTED, MAPPED, ANNOTATED]	g27.t1	XP_001312425.1chromodomain-helicase-DNA-binding protein 3-related-related family	9	0.0	52.54	11	P:GO:0006338; P:GO:0045944; F:GO:0003677; F:GO:0003682; F:GO:0003713; F:GO:0004386; F:GO:0016887; F:GO:0042393; F:GO:0140658; C:GO:0000785; C:GO:0016592	P:chromatin remodeling; P:positive regulation of transcription by RNA polymerase II; F:DNA binding; F:chromatin binding; F:transcription coactivator activity; F:helicase activity; F:ATP hydrolysis activity; F:histone binding; F:ATP-dependent chromatin remodeler activity; C:chromatin; C:mediator complex	EC:3.6.1; EC:3.6; EC:3; EC:3.6.1.15	Acting on acid anhydrides; Acting on acid anhydrides; Hydrolases; Nucleoside-triphosphate phosphatase	G3DSA:2.40.50.40 (GENE3D); mobidb-lite (MOBIDB_LITE); PTHR45623 (PANTHER); IPR000953 (PROSITE_PROFILES); cd00024 (CDD); IPR016197 (SUPERFAMILY)	P:GO:0006338; F:GO:0003677; F:GO:0003682; F:GO:0016887; F:GO:0042393; F:GO:0140658; C:GO:0000785; C:GO:0005634	P:chromatin remodeling; F:DNA binding; F:chromatin binding; F:ATP hydrolysis activity; F:histone binding; F:ATP-dependent chromatin remodeler activity; C:chromatin; C:nucleus
	89	[INTERPRO, BLASTED]	g28.t1	XP_001296415.1hypothetical protein TVAGG3_0002020	1	2.6E-52	100.0						mobidb-lite (MOBIDB_LITE)	no GO terms	no GO terms
	200	[INTERPRO, BLASTED, MAPPED, ANNOTATED]	g29.t1	XP_001296414.1RNA polymerase II transcription regulator recruiting protein	20	8.87E-138	70.95	8	P:GO:0006357; P:GO:0042795; P:GO:0042796; F:GO:0000978; F:GO:0000981; F:GO:0001006; C:GO:0005634; C:GO:0019185	P:regulation of transcription by RNA polymerase II; P:snRNA transcription by RNA polymerase II; P:snRNA transcription by RNA polymerase III; F:RNA polymerase II cis-regulatory region sequence-specific DNA binding; F:DNA-binding transcription factor activity, RNA polymerase II-specific; F:RNA polymerase III type 3 promoter sequence-specific DNA binding; C:nucleus; C:snRNA-activating protein complex			G3DSA:1.10.10.60:FF:000010 (FUNFAM); G3DSA:1.10.10.60 (GENE3D); PF13921 (PFAM); G3DSA:1.10.10.60 (GENE3D); mobidb-lite (MOBIDB_LITE); IPR051575 (PANTHER); IPR001005 (PROSITE_PROFILES); IPR017930 (PROSITE_PROFILES); IPR001005 (PROSITE_PROFILES); IPR017930 (PROSITE_PROFILES); IPR001005 (CDD); IPR001005 (CDD); IPR009057 (SUPERFAMILY)	P:GO:0042795; P:GO:0042796; F:GO:0000978; F:GO:0001006; C:GO:0019185	P:snRNA transcription by RNA polymerase II; P:snRNA transcription by RNA polymerase III; F:RNA polymerase II cis-regulatory region sequence-specific DNA binding; F:RNA polymerase III type 3 promoter sequence-specific DNA binding; C:snRNA-activating protein complex
	374	[INTERPRO, BLASTED, MAPPED, ANNOTATED]	g30.t1	XP_001303428.1O-acyltransferase protein	20	5.52E-285	57.79	2	P:GO:0006629; F:GO:0008374	P:lipid metabolic process; F:O-acyltransferase activity	EC:2.3.1.43; EC:2.3; EC:2; EC:3.1.1.5; EC:2.3.1.158; EC:2.3.1	Phosphatidylcholine--sterol O-acyltransferase; Acyltransferases; Transferases; Lysophospholipase; Phospholipid:diacylglycerol acyltransferase; Acyltransferases	IPR003386 (PFAM); IPR029058 (G3DSA:3.40.50.GENE3D); PTHR11440 (PANTHER); IPR029058 (SUPERFAMILY)	P:GO:0006629; F:GO:0008374	P:lipid metabolic process; F:O-acyltransferase activity
	394	[INTERPRO, BLASTED, MAPPED, ANNOTATED]	g30.t2	XP_001303428.1O-acyltransferase protein	20	1.76E-284	57.93	2	P:GO:0006629; F:GO:0008374	P:lipid metabolic process; F:O-acyltransferase activity	EC:2.3.1.43; EC:2.3; EC:2; EC:3.1.1.5; EC:2.3.1.158; EC:2.3.1	Phosphatidylcholine--sterol O-acyltransferase; Acyltransferases; Transferases; Lysophospholipase; Phospholipid:diacylglycerol acyltransferase; Acyltransferases	IPR029058 (G3DSA:3.40.50.GENE3D); IPR003386 (PFAM); PTHR11440 (PANTHER); IPR029058 (SUPERFAMILY)	P:GO:0006629; F:GO:0008374	P:lipid metabolic process; F:O-acyltransferase activity
	1096	[INTERPRO, BLASTED, MAPPED, ANNOTATED]	g31.t1	XP_001303427.1uncharacterized protein TVAGG3_0001830	20	0.0	52.35	5	P:GO:0016477; P:GO:0034315; F:GO:0005515; C:GO:0005886; C:GO:0030027	P:cell migration; P:regulation of Arp2/3 complex-mediated actin nucleation; F:protein binding; C:plasma membrane; C:lamellipodium			IPR032675 (G3DSA:3.80.10.GENE3D); IPR001611 (PFAM); mobidb-lite (MOBIDB_LITE); IPR051279 (PANTHER); SSF52047 (SUPERFAMILY)	P:GO:0016477; P:GO:0034315; F:GO:0005515; C:GO:0005886; C:GO:0030027	P:cell migration; P:regulation of Arp2/3 complex-mediated actin nucleation; F:protein binding; C:plasma membrane; C:lamellipodium
	220	[INTERPRO, BLASTED, MAPPED]	g32.t1	XP_001303426.1protein ubiquitination	20	5.31E-75	70.16	1	F:GO:0016730	F:oxidoreductase activity, acting on iron-sulfur proteins as donors	EC:2.3.1.225	Protein S-acyltransferase	G3DSA:1.10.287.1490 (GENE3D); PIRSR617867-1 (PIRSR); PTHR44207 (PANTHER); SSF46579 (SUPERFAMILY)	no GO terms	no GO terms
	984	[INTERPRO, BLASTED, MAPPED, ANNOTATED]	g33.t1	XP_001303425.1heteropolysaccharide binding	20	0.0	46.85	4	P:GO:0005975; F:GO:0004134; F:GO:2001070; C:GO:0005737	P:carbohydrate metabolic process; F:4-alpha-glucanotransferase activity; F:starch binding; C:cytoplasm	EC:2.4.1.25; EC:2.4; EC:2; EC:2.4.1	4-alpha-glucanotransferase; Glycosyltransferases; Transferases; Glycosyltransferases	G3DSA:3.20.20.80 (GENE3D); IPR003385 (PFAM); IPR002044 (PFAM); IPR013783 (G3DSA:2.60.40.GENE3D); PTHR32518 (PANTHER); IPR002044 (PROSITE_PROFILES); IPR002044 (PROSITE_PROFILES); IPR013784 (SUPERFAMILY); IPR013784 (SUPERFAMILY); IPR017853 (SUPERFAMILY)	P:GO:0005975; F:GO:0004134; F:GO:0030246; F:GO:2001070	P:carbohydrate metabolic process; F:4-alpha-glucanotransferase activity; F:carbohydrate binding; F:starch binding
	693	[INTERPRO, BLASTED, MAPPED, ANNOTATED]	g34.t1	XP_001303424.1ubiquitin protein ligase binding	20	0.0	44.72	5	P:GO:0006511; P:GO:0016567; F:GO:0031625; C:GO:0005680; C:GO:0080008	P:ubiquitin-dependent protein catabolic process; P:protein ubiquitination; F:ubiquitin protein ligase binding; C:anaphase-promoting complex; C:Cul4-RING E3 ubiquitin ligase complex			IPR001373 (PFAM); G3DSA:3.30.230.130 (GENE3D); G3DSA:1.20.1310.10 (GENE3D); IPR045093 (PANTHER); IPR016158 (PROSITE_PROFILES); IPR036317 (SUPERFAMILY); IPR036390 (SUPERFAMILY)	P:GO:0006511; F:GO:0031625	P:ubiquitin-dependent protein catabolic process; F:ubiquitin protein ligase binding
	241	[INTERPRO, BLASTED, MAPPED]	g35.t1	XP_001303423.1transcription-initiator DNA-binding domain ibd family	20	2.13E-163	71.91	1	C:GO:0016020	C:membrane			IPR018845 (PFAM)	no GO terms	no GO terms
	155	[INTERPRO, BLASTED]	g36.t1	XP_001303422.1transcription-initiator DNA-binding domain ibd family	20	9.13E-109	63.16						IPR018845 (PFAM)	no GO terms	no GO terms
	426	[INTERPRO, BLASTED, MAPPED, ANNOTATED]	g37.t1	XP_001322960.1pyrophosphate--fructose 6-phosphate 1-phosphotransferase 2	20	1.33E-307	79.23	8	P:GO:0006002; P:GO:0009749; P:GO:0046835; P:GO:0061615; F:GO:0003872; F:GO:0046872; F:GO:0047334; C:GO:0005829	P:fructose 6-phosphate metabolic process; P:response to glucose; P:carbohydrate phosphorylation; P:glycolytic process through fructose-6-phosphate; F:6-phosphofructokinase activity; F:metal ion binding; F:diphosphate-fructose-6-phosphate 1-phosphotransferase activity; C:cytosol	EC:2.7.1; EC:2.7.1.90; EC:2.7; EC:2; EC:2.7.1.11	Transferring phosphorus-containing groups; Diphosphate--fructose-6-phosphate 1-phosphotransferase; Transferring phosphorus-containing groups; Transferases; 6-phosphofructokinase	IPR022953 (PRINTS); G3DSA:3.40.50.460:FF:000020 (FUNFAM); G3DSA:3.40.50.450:FF:000039 (FUNFAM); G3DSA:3.40.50.450 (GENE3D); IPR011403 (PIRSF); IPR000023 (PFAM); IPR035966 (G3DSA:3.40.50.GENE3D); PTHR43650 (PANTHER); IPR011403 (HAMAP); IPR035966 (SUPERFAMILY)	P:GO:0006002; P:GO:0006096; P:GO:0009749; F:GO:0003872; F:GO:0008443; F:GO:0047334; C:GO:0005829	P:fructose 6-phosphate metabolic process; P:glycolytic process; P:response to glucose; F:6-phosphofructokinase activity; F:phosphofructokinase activity; F:diphosphate-fructose-6-phosphate 1-phosphotransferase activity; C:cytosol
	774	[INTERPRO, BLASTED]	g38.t1	XP_001322959.1hypothetical protein TVAGG3_0001140	2	0.0	70.15						no IPS match	no IPS match	no IPS match
	384	[INTERPRO, BLASTED, MAPPED, ANNOTATED]	g39.t1	XP_001322958.1intramolecular oxidoreductase activity, transposing S-S bonds	20	2.41E-275	57.44	4	P:GO:0006457; F:GO:0003756; C:GO:0005783; C:GO:0016020	P:protein folding; F:protein disulfide isomerase activity; C:endoplasmic reticulum; C:membrane	EC:5.3.4.1; EC:5.3; EC:5.3.4; EC:5	Protein disulfide-isomerase; Intramolecular oxidoreductases; Intramolecular oxidoreductases; Isomerases	G3DSA:3.40.30.10 (GENE3D); IPR013766 (PFAM); PIRSR000077-4 (PIRSR); PIRSR037293-1 (PIRSR); IPR051063 (PANTHER); IPR013766 (PROSITE_PROFILES); cd02961 (CDD); IPR036249 (SUPERFAMILY)	P:GO:0006457; F:GO:0003756; C:GO:0005783	P:protein folding; F:protein disulfide isomerase activity; C:endoplasmic reticulum
	567	[INTERPRO, BLASTED, MAPPED, ANNOTATED]	g40.t1	XP_001322957.1ER to Golgi vesicle-mediated transport	20	0.0	46.84	6	P:GO:0006886; P:GO:0090110; F:GO:0000149; F:GO:0008270; C:GO:0030127; C:GO:0070971	P:intracellular protein transport; P:COPII-coated vesicle cargo loading; F:SNARE binding; F:zinc ion binding; C:COPII vesicle coat; C:endoplasmic reticulum exit site			IPR036465 (G3DSA:3.40.50.GENE3D); G3DSA:2.30.30.380 (GENE3D); G3DSA:2.60.40.1670 (GENE3D); IPR006895 (PFAM); IPR050550 (PANTHER); IPR036174 (SUPERFAMILY); SSF81995 (SUPERFAMILY); IPR036465 (SUPERFAMILY)	P:GO:0006886; P:GO:0006888; P:GO:0090110; F:GO:0000149; F:GO:0008270; C:GO:0030127; C:GO:0070971	P:intracellular protein transport; P:endoplasmic reticulum to Golgi vesicle-mediated transport; P:COPII-coated vesicle cargo loading; F:SNARE binding; F:zinc ion binding; C:COPII vesicle coat; C:endoplasmic reticulum exit site
	114	[INTERPRO, BLASTED, MAPPED, ANNOTATED]	g41.t1	XP_001322956.1hypothetical protein TVAGG3_0001110	2	3.48E-73	78.82	1	C:GO:0016020	C:membrane			mobidb-lite (MOBIDB_LITE)	no GO terms	no GO terms
	422	[INTERPRO, BLASTED, MAPPED, ANNOTATED]	g42.t1	XP_001322955.1cation transmembrane transporter protein	20	9.3E-306	65.61	14	P:GO:0009845; P:GO:0010042; P:GO:0030026; P:GO:0046688; P:GO:0048316; P:GO:0065008; P:GO:0071421; P:GO:1902600; F:GO:0010486; C:GO:0000139; C:GO:0009705; C:GO:0031902; C:GO:0035618; C:GO:0098791	P:seed germination; P:response to manganese ion; P:intracellular manganese ion homeostasis; P:response to copper ion; P:seed development; P:regulation of biological quality; P:manganese ion transmembrane transport; P:proton transmembrane transport; F:manganese:proton antiporter activity; C:Golgi membrane; C:plant-type vacuole membrane; C:late endosome membrane; C:root hair; C:Golgi apparatus subc…			IPR027469 (G3DSA:1.20.1510.GENE3D); IPR027470 (PFAM); IPR002524 (PFAM); IPR036837 (G3DSA:3.30.70.GENE3D); IPR050291 (PANTHER); IPR027469 (SUPERFAMILY); IPR036837 (SUPERFAMILY)	P:GO:0006812; P:GO:0055085; F:GO:0008324; C:GO:0016020	P:monoatomic cation transport; P:transmembrane transport; F:monoatomic cation transmembrane transporter activity; C:membrane
	274	[INTERPRO, BLASTED]	g43.t1	XP_001322954.1hypothetical protein TVAGG3_0001090	1	7.0E-199	100.0						PIRSR038073-3 (PIRSR)	no GO terms	no GO terms
	151	[INTERPRO, BLASTED, MAPPED, ANNOTATED]	g44.t1	XP_001322953.1negative regulation of ceramide biosynthetic process	20	2.17E-105	64.66	13	P:GO:0034620; P:GO:0043312; P:GO:0065008; P:GO:0070887; P:GO:0090156; P:GO:1900060; C:GO:0005789; C:GO:0005886; C:GO:0017059; C:GO:0031211; C:GO:0035579; C:GO:0098796; C:GO:1905961	P:cellular response to unfolded protein; P:neutrophil degranulation; P:regulation of biological quality; P:cellular response to chemical stimulus; P:intracellular sphingolipid homeostasis; P:negative regulation of ceramide biosynthetic process; C:endoplasmic reticulum membrane; C:plasma membrane; C:serine palmitoyltransferase complex; C:endoplasmic reticulum palmitoyltransferase complex; C:specif…			IPR007203 (PFAM); IPR007203 (PANTHER)	C:GO:0005789; C:GO:0016020	C:endoplasmic reticulum membrane; C:membrane
	687	[INTERPRO, BLASTED, MAPPED, ANNOTATED]	g45.t1	ABC61991.1MLH1-like protein 3	20	0.0	60.33	53	P:GO:0000289; P:GO:0000710; P:GO:0000712; P:GO:0000713; P:GO:0001666; P:GO:0006303; P:GO:0007060; P:GO:0007129; P:GO:0007283; P:GO:0008630; P:GO:0009410; P:GO:0009555; P:GO:0009636; P:GO:0009845; P:GO:0016321; P:GO:0016446; P:GO:0043060; P:GO:0044248; P:GO:0044703; P:GO:0045141; P:GO:0045950; P:GO:0048298; P:GO:0048304; P:GO:0048316; P:GO:0048477; P:GO:0051257; P:GO:0051307; P:GO:0071407; P:GO:20…	P:nuclear-transcribed mRNA poly(A) tail shortening; P:meiotic mismatch repair; P:resolution of meiotic recombination intermediates; P:meiotic heteroduplex formation; P:response to hypoxia; P:double-strand break repair via nonhomologous end joining; P:male meiosis chromosome segregation; P:homologous chromosome pairing at meiosis; P:spermatogenesis; P:intrinsic apoptotic signaling pathway in respo…	EC:3.6.1; EC:2.7.11.24; EC:3.1; EC:3.6; EC:3; EC:3.6.1.15	Acting on acid anhydrides; Mitogen-activated protein kinase; Acting on ester bonds; Acting on acid anhydrides; Hydrolases; Nucleoside-triphosphate phosphatase	G3DSA:3.30.565.10:FF:000003 (FUNFAM); IPR013507 (PFAM); IPR014721 (G3DSA:3.30.230.GENE3D); IPR002099 (NCBIFAM); IPR032189 (PFAM); IPR036890 (G3DSA:3.30.565.GENE3D); IPR003594 (PFAM); IPR038973 (PANTHER); cd16926 (CDD); cd00782 (CDD); IPR036890 (SUPERFAMILY); IPR020568 (SUPERFAMILY)	P:GO:0006298; F:GO:0005524; F:GO:0016887; F:GO:0030983; F:GO:0140664; C:GO:0032300; C:GO:0032389	P:mismatch repair; F:ATP binding; F:ATP hydrolysis activity; F:mismatched DNA binding; F:ATP-dependent DNA damage sensor activity; C:mismatch repair complex; C:MutLalpha complex
	424	[INTERPRO, BLASTED, MAPPED, ANNOTATED]	g46.t1	XP_001322951.1amino acid transmembrane transporter protein	20	1.3E-297	71.9	18	P:GO:0003333; P:GO:0016241; P:GO:0022402; P:GO:0032008; P:GO:0045786; P:GO:0071230; P:GO:0071495; P:GO:0071705; P:GO:0098656; P:GO:1901699; P:GO:1901701; P:GO:1905039; F:GO:0008509; F:GO:0015179; F:GO:0015318; C:GO:0005654; C:GO:0005765; C:GO:0005770	P:amino acid transmembrane transport; P:regulation of macroautophagy; P:cell cycle process; P:positive regulation of TOR signaling; P:negative regulation of cell cycle; P:cellular response to amino acid stimulus; P:cellular response to endogenous stimulus; P:nitrogen compound transport; P:monoatomic anion transmembrane transport; P:cellular response to nitrogen compound; P:cellular response to ox…			IPR013057 (PFAM); mobidb-lite (MOBIDB_LITE); PTHR22950 (PANTHER)	P:GO:0003333; F:GO:0015179; C:GO:0016020	P:amino acid transmembrane transport; F:L-amino acid transmembrane transporter activity; C:membrane
	192	[INTERPRO, BLASTED, MAPPED, ANNOTATED]	g47.t1	XP_001322950.1GTPase protein	20	3.8E-135	54.32	6	P:GO:0016192; F:GO:0003924; F:GO:0005525; C:GO:0005769; C:GO:0005886; C:GO:0030139	P:vesicle-mediated transport; F:GTPase activity; F:GTP binding; C:early endosome; C:plasma membrane; C:endocytic vesicle	EC:3.6.1; EC:3.6; EC:3; EC:3.6.1.15	Acting on acid anhydrides; Acting on acid anhydrides; Hydrolases; Nucleoside-triphosphate phosphatase	PR00449 (PRINTS); IPR027417 (G3DSA:3.40.50.GENE3D); IPR001806 (PFAM); IPR005225 (NCBIFAM); PIRSR006809-2 (PIRSR); PIRSR006809-1 (PIRSR); PIRSR603373-1 (PIRSR); PIRSR006230-1 (PIRSR); PIRSR603373-2 (PIRSR); PTHR24073 (PANTHER); PS51419 (PROSITE_PROFILES); cd00154 (CDD); IPR027417 (SUPERFAMILY)	F:GO:0003924; F:GO:0005525	F:GTPase activity; F:GTP binding
	510	[INTERPRO, BLASTED]	g48.t1	XP_001322949.1EF-hand family	14	0.0	45.35						G3DSA:1.10.238.10 (GENE3D); mobidb-lite (MOBIDB_LITE); IPR052603 (PANTHER); IPR011992 (SUPERFAMILY)	no GO terms	no GO terms
	291	[INTERPRO, BLASTED, MAPPED, ANNOTATED]	g49.t1	XP_001322948.1UV excision repair protein RAD23 family	1	1.73E-187	100.0	6	P:GO:0043161; F:GO:0031593; F:GO:0043130; F:GO:0070628; C:GO:0005654; C:GO:0005829	P:proteasome-mediated ubiquitin-dependent protein catabolic process; F:polyubiquitin modification-dependent protein binding; F:ubiquitin binding; F:proteasome binding; C:nucleoplasm; C:cytosol			G3DSA:1.10.8.10 (GENE3D); G3DSA:1.10.8.10 (GENE3D); mobidb-lite (MOBIDB_LITE); PTHR10621 (PANTHER); IPR015940 (PROSITE_PROFILES); cd14281 (CDD); IPR009060 (SUPERFAMILY); IPR009060 (SUPERFAMILY)	P:GO:0043161; F:GO:0005515; F:GO:0031593; F:GO:0043130; F:GO:0070628; C:GO:0005654; C:GO:0005829	P:proteasome-mediated ubiquitin-dependent protein catabolic process; F:protein binding; F:polyubiquitin modification-dependent protein binding; F:ubiquitin binding; F:proteasome binding; C:nucleoplasm; C:cytosol
	980	[INTERPRO, BLASTED, MAPPED, ANNOTATED]	g50.t1	XP_001322947.1transcription initiation factor TFIID subunit 5 family	20	0.0	48.72	17	P:GO:0000086; P:GO:0007221; P:GO:0009792; P:GO:0010628; P:GO:0031334; P:GO:0051123; P:GO:0060261; P:GO:1901796; F:GO:0000976; F:GO:0003682; F:GO:0008134; F:GO:0016251; F:GO:0140110; F:GO:1901363; C:GO:0000228; C:GO:0005669; C:GO:0033276	P:G2/M transition of mitotic cell cycle; P:positive regulation of transcription of Notch receptor target; P:embryo development ending in birth or egg hatching; P:positive regulation of gene expression; P:positive regulation of protein-containing complex assembly; P:RNA polymerase II preinitiation complex assembly; P:positive regulation of transcription initiation by RNA polymerase II; P:regulatio…			IPR027268 (G3DSA:1.10.390.GENE3D); IPR042097 (G3DSA:2.60.40.GENE3D); IPR037813 (PANTHER); IPR016024 (SUPERFAMILY); IPR042097 (SUPERFAMILY)	P:GO:0006367; F:GO:0000976; F:GO:0003682; F:GO:0016251; C:GO:0005669	P:transcription initiation at RNA polymerase II promoter; F:transcription cis-regulatory region binding; F:chromatin binding; F:RNA polymerase II general transcription initiation factor activity; C:transcription factor TFIID complex
	492	[INTERPRO, BLASTED, MAPPED, ANNOTATED]	g51.t1	XP_001322946.1nuclear import signal receptor protein	20	0.0	56.59	1	P:GO:0015031	P:protein transport			IPR011989 (G3DSA:1.25.10.GENE3D); PTHR23316 (PANTHER); IPR016024 (SUPERFAMILY)	no GO terms	no GO terms
	477	[INTERPRO, BLASTED, MAPPED, ANNOTATED]	g52.t1	XP_001322945.1multidrug resistance protein YPNP-related family	20	0.0	52.49	1	C:GO:0005886	C:plasma membrane			IPR052031 (PANTHER); cd12082 (CDD)	no GO terms	no GO terms
	815	[INTERPRO, BLASTED, MAPPED, ANNOTATED]	g53.t1	XP_001322944.1leucine-rich repeats (6 copies)-containing protein	2	3.41E-206	77.42	1	C:GO:0016020	C:membrane			IPR032675 (G3DSA:3.80.10.GENE3D); IPR026906 (PFAM); IPR032675 (G3DSA:3.80.10.GENE3D); IPR032675 (G3DSA:3.80.10.GENE3D); G3DSA:3.40.50.12480 (GENE3D); IPR053139 (PANTHER); SSF52058 (SUPERFAMILY); SSF52058 (SUPERFAMILY)	no GO terms	no GO terms
	196	[INTERPRO, BLASTED, MAPPED]	g54.t1	XP_001322943.1acylglycerol lipase protein	20	5.19E-144	51.94	2	F:GO:0016298; C:GO:0016020	F:lipase activity; C:membrane	EC:3.1.1.23	Acylglycerol lipase	IPR029058 (G3DSA:3.40.50.GENE3D); IPR022742 (PFAM); IPR051044 (PANTHER); IPR029058 (SUPERFAMILY)	no GO terms	no GO terms
	79	[INTERPRO, BLASTED, MAPPED]	g55.t1	OHS98818.1Clan SC, family S33, methylesterase-like serine peptidase	8	7.05E-14	53.83	2	F:GO:0016298; C:GO:0016020	F:lipase activity; C:membrane	EC:3.1.1.23	Acylglycerol lipase	IPR029058 (G3DSA:3.40.50.GENE3D); IPR029058 (SUPERFAMILY)	no GO terms	no GO terms
	130	[INTERPRO, BLASTED]	g56.t1	XP_001322942.1hypothetical protein TVAGG3_0000970	1	5.31E-62	100.0						no IPS match	no IPS match	no IPS match
	825	[INTERPRO, BLASTED, MAPPED, ANNOTATED]	g57.t1	XP_001322941.1ribosomal protein import into nucleus	20	0.0	47.24	5	P:GO:0006606; F:GO:0008139; F:GO:0061608; C:GO:0005634; C:GO:0005737	P:protein import into nucleus; F:nuclear localization sequence binding; F:nuclear import signal receptor activity; C:nucleus; C:cytoplasm			G3DSA:1.25.10.10:FF:001308 (FUNFAM); IPR011989 (G3DSA:1.25.10.GENE3D); IPR040122 (PANTHER); IPR016024 (SUPERFAMILY)	P:GO:0006606	P:protein import into nucleus
	862	[INTERPRO, BLASTED, MAPPED, ANNOTATED]	g58.t1	XP_001322940.126S proteasome non-ATPase regulatory subunit family	20	0.0	62.89	14	P:GO:0032436; P:GO:0043248; P:GO:0044248; P:GO:0045842; P:GO:0051781; P:GO:0062033; F:GO:0004175; F:GO:0005515; F:GO:0030234; F:GO:0030674; C:GO:0005634; C:GO:0008540; C:GO:0031597; C:GO:0034515	P:positive regulation of proteasomal ubiquitin-dependent protein catabolic process; P:proteasome assembly; P:cellular catabolic process; P:positive regulation of mitotic metaphase/anaphase transition; P:positive regulation of cell division; P:positive regulation of mitotic sister chromatid segregation; F:endopeptidase activity; F:protein binding; F:enzyme regulator activity; F:protein-macromolecu…	EC:3.4; EC:3	Acting on peptide bonds (peptidases); Hydrolases	IPR048570 (PFAM); IPR011989 (G3DSA:1.25.10.GENE3D); PF13646 (PFAM); IPR040623 (PFAM); IPR016642 (PIRSF); PTHR10943 (PANTHER); IPR016024 (SUPERFAMILY); IPR016024 (SUPERFAMILY)	P:GO:0042176; P:GO:0043161; F:GO:0030234; C:GO:0000502; C:GO:0005634; C:GO:0008540; C:GO:0034515	P:regulation of protein catabolic process; P:proteasome-mediated ubiquitin-dependent protein catabolic process; F:enzyme regulator activity; C:proteasome complex; C:nucleus; C:proteasome regulatory particle, base subcomplex; C:proteasome storage granule
	219	[INTERPRO, BLASTED, MAPPED]	g59.t1	XP_001322939.1family protein, putative-related family	20	1.2E-158	54.76	1	F:GO:0016787	F:hydrolase activity	EC:2.7.1.50	Hydroxyethylthiazole kinase	G3DSA:1.10.530.10 (GENE3D); IPR052354 (PANTHER)	no GO terms	no GO terms
	320	[INTERPRO, BLASTED, MAPPED, ANNOTATED]	g60.t1	XP_001322938.1protein kinase protein	20	2.34E-236	60.11	6	P:GO:0006468; P:GO:0007165; F:GO:0004674; F:GO:0005524; C:GO:0005634; C:GO:0005737	P:protein phosphorylation; P:signal transduction; F:protein serine/threonine kinase activity; F:ATP binding; C:nucleus; C:cytoplasm	EC:2.7.1; EC:2.7.11.26; EC:2.7.11.1; EC:2.7; EC:2	Transferring phosphorus-containing groups; [Tau protein] kinase; Non-specific serine/threonine protein kinase; Transferring phosphorus-containing groups; Transferases	G3DSA:1.10.510.10:FF:002038 (FUNFAM); IPR000719 (PFAM); G3DSA:1.10.510.10 (GENE3D); PIRSR037993-1 (PIRSR); PIRSR037281-1 (PIRSR); PIRSR000550-1 (PIRSR); PIRSR037393-1 (PIRSR); PIRSR000666-1 (PIRSR); PIRSR000550-3 (PIRSR); PIRSR000661-50 (PIRSR); PIRSR637770-2 (PIRSR); PIRSR038189-1 (PIRSR); PIRSR038189-2 (PIRSR); PIRSR037014-1 (PIRSR); PIRSR000604-1 (PIRSR); PIRSR630616-2 (PIRSR); PIRSR000632-1 (…	P:GO:0006468; F:GO:0004672; F:GO:0005524	P:protein phosphorylation; F:protein kinase activity; F:ATP binding
	255	[INTERPRO, BLASTED, MAPPED, ANNOTATED]	g61.t1	XP_001322937.1laminin domain-containing protein	17	2.33E-183	49.54	1	C:GO:0016020	C:membrane			G3DSA:2.10.25.10 (GENE3D)	no GO terms	no GO terms
	237	[INTERPRO, BLASTED]	g62.t1	XP_001322936.1hypothetical protein TVAGG3_0000900	1	3.53E-160	100.0						no IPS match	no IPS match	no IPS match
	513	[INTERPRO, BLASTED, MAPPED, ANNOTATED]	g63.t1	XP_001322935.1immunoglobulins domain-containing protein	13	2.89E-314	53.41	1	C:GO:0016020	C:membrane			IPR013783 (G3DSA:2.60.40.GENE3D); IPR002909 (PFAM); mobidb-lite (MOBIDB_LITE); IPR051441 (PANTHER)	no GO terms	no GO terms
	201	[INTERPRO, BLASTED, MAPPED]	g64.t1	XP_001322934.1hypothetical protein TVAGG3_0000880	19	1.6E-145	50.23	5	P:GO:0016267; F:GO:0000166; F:GO:0016263; F:GO:0016757; C:GO:0016020	P:core 1 O-glycan biosynthetic process; F:nucleotide binding; F:glycoprotein-N-acetylgalactosamine 3-beta-galactosyltransferase activity; F:glycosyltransferase activity; C:membrane	EC:2.4.1.122	N-acetylgalactosaminide beta-1,3-galactosyltransferase	G3DSA:3.90.550.50 (GENE3D)	no GO terms	no GO terms
	198	[INTERPRO, BLASTED, MAPPED, ANNOTATED]	g65.t1	XP_001322933.1retrograde vesicle-mediated transport, Golgi to ER	20	3.23E-139	72.91	8	P:GO:0006886; P:GO:0006890; P:GO:0006891; P:GO:0042147; F:GO:0003924; F:GO:0005525; C:GO:0005794; C:GO:0005829	P:intracellular protein transport; P:retrograde vesicle-mediated transport, Golgi to endoplasmic reticulum; P:intra-Golgi vesicle-mediated transport; P:retrograde transport, endosome to Golgi; F:GTPase activity; F:GTP binding; C:Golgi apparatus; C:cytosol	EC:3.6.1; EC:3.6; EC:3; EC:3.6.1.15	Acting on acid anhydrides; Acting on acid anhydrides; Hydrolases; Nucleoside-triphosphate phosphatase	PR00449 (PRINTS); G3DSA:3.40.50.300:FF:000808 (FUNFAM); IPR001806 (PFAM); IPR005225 (NCBIFAM); IPR027417 (G3DSA:3.40.50.GENE3D); PIRSR603373-1 (PIRSR); PIRSR006809-1 (PIRSR); PIRSR006230-1 (PIRSR); PIRSR006809-2 (PIRSR); PIRSR603373-2 (PIRSR); PTHR47978 (PANTHER); PS51419 (PROSITE_PROFILES); IPR001806 (PROSITE_PROFILES); PS51417 (PROSITE_PROFILES); cd00154 (CDD); IPR027417 (SUPERFAMILY)	F:GO:0003924; F:GO:0005525	F:GTPase activity; F:GTP binding
	197	[INTERPRO, BLASTED]	g66.t1	XP_001322932.1hypothetical protein TVAGG3_0000850	10	4.25E-139	49.6						mobidb-lite (MOBIDB_LITE)	no GO terms	no GO terms
	216	[INTERPRO, BLASTED, MAPPED, ANNOTATED]	g67.t1	XP_001322931.1hypothetical protein TVAGG3_0000810	4	2.31E-141	60.23	1	C:GO:0016020	C:membrane			no IPS match	no IPS match	no IPS match
	220	[INTERPRO, BLASTED]	g68.t1	XP_001322930.1hypothetical protein TVAGG3_0000800	15	1.81E-140	55.44						no IPS match	no IPS match	no IPS match
	229	[INTERPRO, BLASTED]	g68.t2	XP_001322930.1hypothetical protein TVAGG3_0000800	15	9.07E-141	55.45						no IPS match	no IPS match	no IPS match
	390	[INTERPRO, BLASTED, MAPPED, ANNOTATED]	g69.t1	XP_001322929.1protein kinase protein	20	6.43E-271	63.54	5	P:GO:0006468; P:GO:0007165; F:GO:0004672; F:GO:0005524; C:GO:0005737	P:protein phosphorylation; P:signal transduction; F:protein kinase activity; F:ATP binding; C:cytoplasm	EC:2.7.1; EC:2.7; EC:2	Transferring phosphorus-containing groups; Transferring phosphorus-containing groups; Transferases	IPR001245 (PRINTS); G3DSA:1.10.510.10 (GENE3D); IPR000719 (PFAM); PIRSR637770-2 (PIRSR); PIRSR000605-51 (PIRSR); PIRSR037921-1 (PIRSR); PIRSR037014-1 (PIRSR); PIRSR500950-50 (PIRSR); PIRSR630616-1 (PIRSR); PIRSR000552-1 (PIRSR); PIRSR037281-3 (PIRSR); PIRSR500948-1 (PIRSR); PIRSR037993-2 (PIRSR); PIRSR000636-2 (PIRSR); PIRSR037568-2 (PIRSR); PIRSR000632-2 (PIRSR); PIRSR000554-1 (PIRSR); PIRSR0006…	P:GO:0006468; P:GO:0007165; F:GO:0004672; F:GO:0005524; C:GO:0005737	P:protein phosphorylation; P:signal transduction; F:protein kinase activity; F:ATP binding; C:cytoplasm
	409	[INTERPRO, BLASTED, MAPPED, ANNOTATED]	g70.t1	XP_001322929.1protein kinase protein	13	4.92E-283	49.27	4	P:GO:0007165; F:GO:0004672; F:GO:0005524; C:GO:0005737	P:signal transduction; F:protein kinase activity; F:ATP binding; C:cytoplasm	EC:2.7.1; EC:2.7; EC:2	Transferring phosphorus-containing groups; Transferring phosphorus-containing groups; Transferases	IPR016024 (SUPERFAMILY)	no GO terms	no GO terms
	1551	[INTERPRO, BLASTED, MAPPED]	g71.t1	XP_001322928.1hypothetical protein TVAGG3_0000780	2	0.0	73.33	1	F:GO:0003723	F:RNA binding			mobidb-lite (MOBIDB_LITE)	no GO terms	no GO terms
	306	[INTERPRO, BLASTED, MAPPED, ANNOTATED]	g72.t1	XP_001312156.1protein serine/threonine kinase protein	20	1.22E-215	59.47	6	P:GO:0010506; P:GO:0018105; P:GO:0051726; F:GO:0004674; F:GO:0005524; C:GO:0005737	P:regulation of autophagy; P:peptidyl-serine phosphorylation; P:regulation of cell cycle; F:protein serine/threonine kinase activity; F:ATP binding; C:cytoplasm	EC:2.7.1; EC:2.7.11.1; EC:2.7; EC:2	Transferring phosphorus-containing groups; Non-specific serine/threonine protein kinase; Transferring phosphorus-containing groups; Transferases	G3DSA:1.10.510.10:FF:000956 (FUNFAM); G3DSA:1.10.510.10 (GENE3D); IPR000719 (PFAM); PIRSR500951-1 (PIRSR); PIRSR038189-2 (PIRSR); PIRSR000660-2 (PIRSR); PIRSR037393-1 (PIRSR); PIRSR000661-50 (PIRSR); PIRSR000605-51 (PIRSR); PIRSR038165-50 (PIRSR); PIRSR500948-1 (PIRSR); PIRSR037993-1 (PIRSR); PIRSR628788-1 (PIRSR); PIRSR000620-1 (PIRSR); PIRSR000628-2 (PIRSR); PIRSR037014-1 (PIRSR); PIRSR000559-1…	P:GO:0006468; P:GO:0010506; P:GO:0018105; F:GO:0004672; F:GO:0004674; F:GO:0005524; C:GO:0005737	P:protein phosphorylation; P:regulation of autophagy; P:peptidyl-serine phosphorylation; F:protein kinase activity; F:protein serine/threonine kinase activity; F:ATP binding; C:cytoplasm
	815	[INTERPRO, BLASTED]	g73.t1	XP_001312155.1armadillo (ARM) repeat-containing protein family	5	0.0	52.52						IPR016024 (SUPERFAMILY)	no GO terms	no GO terms
	379	[INTERPRO, BLASTED]	g74.t1	XP_001312154.1hypothetical protein TVAGG3_0002770	4	2.21E-225	60.36						no IPS match	no IPS match	no IPS match
	174	[INTERPRO, BLASTED]	g75.t1	XP_001312153.1hypothetical protein TVAGG3_0002780	5	3.57E-113	79.26						no IPS match	no IPS match	no IPS match
	207	[INTERPRO, BLASTED]	g75.t2	XP_001302080.1hypothetical protein TVAGG3_0230730	5	3.6E-102	74.88						mobidb-lite (MOBIDB_LITE)	no GO terms	no GO terms
	209	[INTERPRO, BLASTED, MAPPED, ANNOTATED]	g76.t1	XP_001312152.1protein kinase regulator protein	20	2.27E-158	62.86	3	F:GO:0019887; C:GO:0005737; C:GO:0005956	F:protein kinase regulator activity; C:cytoplasm; C:protein kinase CK2 complex			IPR000704 (PRINTS); G3DSA:2.20.25.20:FF:000001 (FUNFAM); G3DSA:1.10.1820.10:FF:000005 (FUNFAM); G3DSA:2.20.25.20 (GENE3D); IPR016149 (G3DSA:1.10.1820.GENE3D); IPR000704 (PFAM); IPR000704 (PANTHER); IPR035991 (SUPERFAMILY)	F:GO:0019887; C:GO:0005737; C:GO:0005956	F:protein kinase regulator activity; C:cytoplasm; C:protein kinase CK2 complex
	986	[INTERPRO, BLASTED, MAPPED, ANNOTATED]	g77.t1	XP_001312151.1hypothetical protein TVAGG3_0002800	2	0.0	69.72	1	C:GO:0016020	C:membrane			no IPS match	no IPS match	no IPS match
	461	[INTERPRO, BLASTED, MAPPED, ANNOTATED]	g78.t1	XP_001312150.1amino acid transmembrane transporter protein	20	0.0	67.46	18	P:GO:0003333; P:GO:0016241; P:GO:0022402; P:GO:0032008; P:GO:0045786; P:GO:0071230; P:GO:0071495; P:GO:0071705; P:GO:0098656; P:GO:1901699; P:GO:1901701; P:GO:1905039; F:GO:0008509; F:GO:0015179; F:GO:0015318; C:GO:0005654; C:GO:0005765; C:GO:0005770	P:amino acid transmembrane transport; P:regulation of macroautophagy; P:cell cycle process; P:positive regulation of TOR signaling; P:negative regulation of cell cycle; P:cellular response to amino acid stimulus; P:cellular response to endogenous stimulus; P:nitrogen compound transport; P:monoatomic anion transmembrane transport; P:cellular response to nitrogen compound; P:cellular response to ox…			IPR013057 (PFAM); PTHR22950 (PANTHER)	P:GO:0003333; F:GO:0015179; C:GO:0016020	P:amino acid transmembrane transport; F:L-amino acid transmembrane transporter activity; C:membrane
	247	[INTERPRO, BLASTED, MAPPED, ANNOTATED]	g79.t1	XP_001312149.1positive regulation of cell cycle G2/M phase transition	20	4.9E-181	66.71	23	P:GO:0000079; P:GO:0000212; P:GO:0006338; P:GO:0007095; P:GO:0008283; P:GO:0008361; P:GO:0010558; P:GO:0010971; P:GO:0031573; P:GO:0033314; P:GO:0035335; P:GO:0045840; P:GO:0051220; P:GO:0051781; P:GO:0072435; P:GO:0110032; P:GO:1903464; F:GO:0004726; F:GO:0005515; F:GO:0030946; F:GO:0140793; C:GO:0005634; C:GO:0005737	P:regulation of cyclin-dependent protein serine/threonine kinase activity; P:meiotic spindle organization; P:chromatin remodeling; P:mitotic G2 DNA damage checkpoint signaling; P:cell population proliferation; P:regulation of cell size; P:negative regulation of macromolecule biosynthetic process; P:positive regulation of G2/M transition of mitotic cell cycle; P:mitotic intra-S DNA damage checkpoi…	EC:3.1; EC:3.1.3.48; EC:3; EC:3.1.3	Acting on ester bonds; Protein-tyrosine-phosphatase; Hydrolases; Acting on ester bonds	IPR000751 (PRINTS); G3DSA:3.40.250.10:FF:000021 (FUNFAM); IPR001763 (PFAM); IPR036873 (G3DSA:3.40.250.GENE3D); PIRSR000939-1 (PIRSR); PTHR10828 (PANTHER); IPR001763 (PROSITE_PROFILES); IPR036873 (SUPERFAMILY)	P:GO:0000086; P:GO:0006470; P:GO:0010971; P:GO:0110032; P:GO:1902751; F:GO:0004725; C:GO:0005634; C:GO:0005737	P:G2/M transition of mitotic cell cycle; P:protein dephosphorylation; P:positive regulation of G2/M transition of mitotic cell cycle; P:positive regulation of G2/MI transition of meiotic cell cycle; P:positive regulation of cell cycle G2/M phase transition; F:protein tyrosine phosphatase activity; C:nucleus; C:cytoplasm
	1396	[INTERPRO, BLASTED, MAPPED, ANNOTATED]	g80.t1	XP_001312148.1PHOSPHATIDYLINOSITOL KINASE family	20	0.0	58.46	5	P:GO:0046854; P:GO:0048015; F:GO:0004430; C:GO:0005737; C:GO:0016020	P:phosphatidylinositol phosphate biosynthetic process; P:phosphatidylinositol-mediated signaling; F:1-phosphatidylinositol 4-kinase activity; C:cytoplasm; C:membrane	EC:2.7.1; EC:2.7; EC:2; EC:2.7.1.67	Transferring phosphorus-containing groups; Transferring phosphorus-containing groups; Transferases; 1-phosphatidylinositol 4-kinase	G3DSA:1.10.1070.11:FF:000012 (FUNFAM); G3DSA:3.30.1010.10:FF:000014 (FUNFAM); G3DSA:3.30.1010.10 (GENE3D); IPR000403 (PFAM); IPR042236 (G3DSA:1.25.40.GENE3D); IPR036940 (G3DSA:1.10.1070.GENE3D); IPR001263 (PFAM); IPR015433 (PANTHER); IPR001263 (PROSITE_PROFILES); IPR000403 (PROSITE_PROFILES); cd05167 (CDD); IPR016024 (SUPERFAMILY); IPR011009 (SUPERFAMILY)	P:GO:0046854; P:GO:0048015; F:GO:0004430; F:GO:0052742; C:GO:0005737; C:GO:0016020	P:phosphatidylinositol phosphate biosynthetic process; P:phosphatidylinositol-mediated signaling; F:1-phosphatidylinositol 4-kinase activity; F:phosphatidylinositol kinase activity; C:cytoplasm; C:membrane
	1022	[INTERPRO, BLASTED]	g81.t1	XP_001312147.1hypothetical protein TVAGG3_0002840	10	0.0	49.53						mobidb-lite (MOBIDB_LITE)	no GO terms	no GO terms
	925	[INTERPRO, BLASTED]	g82.t1	XP_001312146.1TAG-278-related family	1	0.0	99.78						no IPS match	no IPS match	no IPS match
	435	[INTERPRO, BLASTED, MAPPED, ANNOTATED]	g83.t1	XP_001312145.1glycosyl hydrolase	20	0.0	57.97	2	P:GO:0000272; F:GO:0016161	P:polysaccharide catabolic process; F:beta-amylase activity	EC:3.2; EC:3; EC:3.2.1.2; EC:3.2.1	Glycosylases; Hydrolases; Beta-amylase; Glycosylases	IPR001554 (PRINTS); G3DSA:3.20.20.80 (GENE3D); IPR001554 (PFAM); PIRSR600125-1 (PIRSR); PIRSR601554-1 (PIRSR); PIRSR600125-2 (PIRSR); PIRSR600125-3 (PIRSR); IPR001554 (PANTHER); IPR017853 (SUPERFAMILY)	P:GO:0000272; F:GO:0016161	P:polysaccharide catabolic process; F:beta-amylase activity
	407	[INTERPRO, BLASTED, MAPPED, ANNOTATED]	g84.t1	XP_001312144.1CDP-alcohol phosphatidyltransferase class-I family	20	1.46E-299	64.95	3	P:GO:0008654; F:GO:0016780; C:GO:0016020	P:phospholipid biosynthetic process; F:phosphotransferase activity, for other substituted phosphate groups; C:membrane	EC:2.7.8.1; EC:2.7; EC:2; EC:2.7.8	Ethanolaminephosphotransferase; Transferring phosphorus-containing groups; Transferases; Transferring phosphorus-containing groups	G3DSA:1.20.120.1760:FF:000015 (FUNFAM); IPR000462 (PFAM); IPR014472 (PIRSF); IPR043130 (G3DSA:1.20.120.GENE3D); IPR014472 (PANTHER)	P:GO:0008654; F:GO:0016780; C:GO:0016020	P:phospholipid biosynthetic process; F:phosphotransferase activity, for other substituted phosphate groups; C:membrane
	793	[INTERPRO, BLASTED, MAPPED, ANNOTATED]	g85.t1	XP_001312143.1biological adhesion protein	19	7.05E-295	65.66	3	F:GO:0005200; C:GO:0005694; C:GO:0005856	F:structural constituent of cytoskeleton; C:chromosome; C:cytoskeleton			G3DSA:1.10.287.1490 (GENE3D); mobidb-lite (MOBIDB_LITE); PTHR47357 (PANTHER); SSF57997 (SUPERFAMILY)	F:GO:0005200; C:GO:0005856	F:structural constituent of cytoskeleton; C:cytoskeleton
	203	[INTERPRO, BLASTED, MAPPED, ANNOTATED]	g86.t1	XP_001312142.1GTPase protein	20	4.4E-144	69.74	8	P:GO:0006886; P:GO:0006890; P:GO:0006891; P:GO:0042147; F:GO:0003924; F:GO:0005525; C:GO:0005794; C:GO:0005829	P:intracellular protein transport; P:retrograde vesicle-mediated transport, Golgi to endoplasmic reticulum; P:intra-Golgi vesicle-mediated transport; P:retrograde transport, endosome to Golgi; F:GTPase activity; F:GTP binding; C:Golgi apparatus; C:cytosol	EC:3.6.1; EC:3.6; EC:3; EC:3.6.1.15	Acting on acid anhydrides; Acting on acid anhydrides; Hydrolases; Nucleoside-triphosphate phosphatase	PR00449 (PRINTS); G3DSA:3.40.50.300:FF:001204 (FUNFAM); IPR001806 (PFAM); IPR005225 (NCBIFAM); IPR027417 (G3DSA:3.40.50.GENE3D); PIRSR006809-2 (PIRSR); PIRSR006230-1 (PIRSR); PIRSR603373-1 (PIRSR); PIRSR603373-2 (PIRSR); PIRSR006809-1 (PIRSR); mobidb-lite (MOBIDB_LITE); PTHR47978 (PANTHER); IPR001806 (PROSITE_PROFILES); PS51419 (PROSITE_PROFILES); cd00154 (CDD); IPR027417 (SUPERFAMILY)	F:GO:0003924; F:GO:0005525	F:GTPase activity; F:GTP binding
	821	[INTERPRO, BLASTED, MAPPED, ANNOTATED]	g87.t1	XP_001312141.1microtubule binding CLASP family	20	0.0	52.79	19	P:GO:0000278; P:GO:0007020; P:GO:0007026; P:GO:0009826; P:GO:0031023; P:GO:0032989; P:GO:0034453; P:GO:0043622; P:GO:0048869; P:GO:0050821; P:GO:0051781; F:GO:0051010; C:GO:0005876; C:GO:0005881; C:GO:0005886; C:GO:0005938; C:GO:0009506; C:GO:0009524; C:GO:0099568	P:mitotic cell cycle; P:microtubule nucleation; P:negative regulation of microtubule depolymerization; P:unidimensional cell growth; P:microtubule organizing center organization; P:cellular anatomical entity morphogenesis; P:microtubule anchoring; P:cortical microtubule organization; P:cellular developmental process; P:protein stabilization; P:positive regulation of cell division; F:microtubule p…			IPR011989 (G3DSA:1.25.10.GENE3D); IPR024395 (PFAM); IPR011989 (G3DSA:1.25.10.GENE3D); mobidb-lite (MOBIDB_LITE); PTHR21567 (PANTHER); IPR016024 (SUPERFAMILY)	P:GO:0000226; F:GO:0008017; C:GO:0005881	P:microtubule cytoskeleton organization; F:microtubule binding; C:cytoplasmic microtubule
	4631	[INTERPRO, BLASTED, MAPPED, ANNOTATED]	g88.t1	XP_001312140.1dynein light chain binding	20	0.0	68.07	14	P:GO:0036159; P:GO:0040011; P:GO:0051674; P:GO:0060294; F:GO:0005524; F:GO:0008017; F:GO:0008569; F:GO:0016887; F:GO:0045503; F:GO:0045505; F:GO:0051959; C:GO:0005874; C:GO:0036156; C:GO:0097729	P:inner dynein arm assembly; P:locomotion; P:localization of cell; P:cilium movement involved in cell motility; F:ATP binding; F:microtubule binding; F:minus-end-directed microtubule motor activity; F:ATP hydrolysis activity; F:dynein light chain binding; F:dynein intermediate chain binding; F:dynein light intermediate chain binding; C:microtubule; C:inner dynein arm; C:9+2 motile cilium	EC:3.6.1; EC:3.6; EC:3; EC:3.6.1.15	Acting on acid anhydrides; Acting on acid anhydrides; Hydrolases; Nucleoside-triphosphate phosphatase	G3DSA:1.10.8.720:FF:000005 (FUNFAM); G3DSA:3.20.180.20:FF:000001 (FUNFAM); G3DSA:1.10.8.710:FF:000001 (FUNFAM); G3DSA:1.10.8.1220:FF:000001 (FUNFAM); G3DSA:3.10.490.20:FF:000006 (FUNFAM); G3DSA:1.20.1270.280:FF:000005 (FUNFAM); G3DSA:1.10.287.2620:FF:000002 (FUNFAM); G3DSA:1.20.58.1120:FF:000008 (FUNFAM); G3DSA:3.40.50.300:FF:002141 (FUNFAM); G3DSA:3.40.50.300:FF:000049 (FUNFAM); G3DSA:1.20.920.3…	P:GO:0007018; F:GO:0005524; F:GO:0008569; F:GO:0045505; F:GO:0051959; C:GO:0030286	P:microtubule-based movement; F:ATP binding; F:minus-end-directed microtubule motor activity; F:dynein intermediate chain binding; F:dynein light intermediate chain binding; C:dynein complex
	2978	[INTERPRO, BLASTED, MAPPED, ANNOTATED]	g89.t1	XP_001312139.1regulator of chromosome condensation family	20	0.0	53.33	2	F:GO:0004842; C:GO:0005737	F:ubiquitin-protein transferase activity; C:cytoplasm	EC:2.3; EC:2; EC:2.3.2	Acyltransferases; Transferases; Acyltransferases	IPR000569 (PFAM); IPR043136 (G3DSA:2.60.120.GENE3D); G3DSA:3.30.2160.10 (GENE3D); G3DSA:3.90.1750.10 (GENE3D); G3DSA:3.30.2410.10 (GENE3D); PIRSR001569-1 (PIRSR); IPR042469 (PANTHER); IPR000569 (PROSITE_PROFILES); IPR035983 (SUPERFAMILY)	F:GO:0004842; C:GO:0005737	F:ubiquitin-protein transferase activity; C:cytoplasm
	372	[INTERPRO, BLASTED]	g90.t1	XP_001327760.1BspA type Leucine rich repeat region (6 copies) family	10	4.39E-175	57.51						IPR032675 (G3DSA:3.80.10.GENE3D); IPR032675 (G3DSA:3.80.10.GENE3D); IPR026906 (PFAM); SSF52047 (SUPERFAMILY)	no GO terms	no GO terms
	364	[INTERPRO, BLASTED, MAPPED, ANNOTATED]	g91.t1	EAX89783.1hypothetical protein TVAG_366870	17	3.14E-219	70.57	1	P:GO:0006355	P:regulation of DNA-templated transcription			no IPS match	no IPS match	no IPS match
	488	[INTERPRO, BLASTED, MAPPED, ANNOTATED]	g91.t2	EAX89783.1hypothetical protein TVAG_366870	20	3.84E-217	76.73	2	P:GO:0006357; F:GO:0008134	P:regulation of transcription by RNA polymerase II; F:transcription factor binding			IPR036770 (G3DSA:1.25.40.GENE3D); IPR002110 (PFAM); IPR028320 (PANTHER); IPR002110 (PROSITE_PROFILES); PS50297 (PROSITE_PROFILES); IPR036770 (SUPERFAMILY)	P:GO:0006355; P:GO:0006357; F:GO:0005515; F:GO:0008134	P:regulation of DNA-templated transcription; P:regulation of transcription by RNA polymerase II; F:protein binding; F:transcription factor binding
	378	[INTERPRO, BLASTED]	g92.t1	XP_001327760.1BspA type Leucine rich repeat region (6 copies) family	8	1.19E-190	56.49						IPR032675 (G3DSA:3.80.10.GENE3D); IPR032675 (G3DSA:3.80.10.GENE3D); IPR026906 (PFAM); SSF52058 (SUPERFAMILY)	no GO terms	no GO terms
	303	[INTERPRO, BLASTED, MAPPED, ANNOTATED]	g93.t1	XP_001302715.1intraciliary transport	20	2.21E-221	75.36	26	P:GO:0001655; P:GO:0007224; P:GO:0015031; P:GO:0015833; P:GO:0035082; P:GO:0035735; P:GO:0040011; P:GO:0048264; P:GO:0048793; P:GO:0050821; P:GO:0051674; P:GO:0060041; P:GO:0060285; P:GO:1902017; P:GO:1905515; F:GO:0005515; C:GO:0005737; C:GO:0005813; C:GO:0030425; C:GO:0030992; C:GO:0031514; C:GO:0036064; C:GO:0043025; C:GO:0060170; C:GO:0097542; C:GO:0097546	P:urogenital system development; P:smoothened signaling pathway; P:protein transport; P:peptide transport; P:axoneme assembly; P:intraciliary transport involved in cilium assembly; P:locomotion; P:determination of ventral identity; P:pronephros development; P:protein stabilization; P:localization of cell; P:retina development in camera-type eye; P:cilium-dependent cell motility; P:regulation of c…			IPR022088 (PFAM); mobidb-lite (MOBIDB_LITE); IPR022088 (PANTHER)	P:GO:0042073; P:GO:0060271; C:GO:0005815; C:GO:0030992; C:GO:0031514	P:intraciliary transport; P:cilium assembly; C:microtubule organizing center; C:intraciliary transport particle B; C:motile cilium
	451	[INTERPRO, BLASTED, MAPPED, ANNOTATED]	g94.t1	XP_001302716.1hypothetical protein TVAGG3_0003320	12	7.37E-304	50.74	3	P:GO:0009966; F:GO:0019888; F:GO:0019903	P:regulation of signal transduction; F:protein phosphatase regulator activity; F:protein phosphatase binding			mobidb-lite (MOBIDB_LITE); IPR007587 (PANTHER)	P:GO:0043666; F:GO:0019888; F:GO:0019903	P:obsolete regulation of phosphoprotein phosphatase activity; F:protein phosphatase regulator activity; F:protein phosphatase binding
	505	[INTERPRO, BLASTED, MAPPED, ANNOTATED]	g95.t1	XP_001302718.1hypothetical protein TVAGG3_0003330	20	3.18E-178	55.21	13	P:GO:0006469; P:GO:0010629; P:GO:0032008; P:GO:1901098; P:GO:1902902; P:GO:1903432; F:GO:0004860; F:GO:0005096; F:GO:0019901; C:GO:0000785; C:GO:0005654; C:GO:0032045; C:GO:1990316	P:negative regulation of protein kinase activity; P:negative regulation of gene expression; P:positive regulation of TOR signaling; P:positive regulation of autophagosome maturation; P:negative regulation of autophagosome assembly; P:regulation of TORC1 signaling; F:protein kinase inhibitor activity; F:GTPase activator activity; F:protein kinase binding; C:chromatin; C:nucleoplasm; C:guanyl-nucle…			IPR037521 (PROSITE_PROFILES)	no GO terms	no GO terms
	336	[INTERPRO, BLASTED, MAPPED, ANNOTATED]	g96.t1	XP_001302719.1G-quadruplex RNA binding	20	2.47E-246	54.83	28	P:GO:0006325; P:GO:0006508; P:GO:0007099; P:GO:0010628; P:GO:0016579; P:GO:0018393; P:GO:0045944; P:GO:0051348; P:GO:0065008; P:GO:1904357; P:GO:1904751; P:GO:2000279; F:GO:0002151; F:GO:0005515; F:GO:0008266; F:GO:0010521; F:GO:0034046; F:GO:1901363; C:GO:0005705; C:GO:0005730; C:GO:0005783; C:GO:0030425; C:GO:0031011; C:GO:0033202; C:GO:0043204; C:GO:0044545; C:GO:0071339; C:GO:1990904	P:chromatin organization; P:proteolysis; P:centriole replication; P:positive regulation of gene expression; P:protein deubiquitination; P:internal peptidyl-lysine acetylation; P:positive regulation of transcription by RNA polymerase II; P:negative regulation of transferase activity; P:regulation of biological quality; P:negative regulation of telomere maintenance via telomere lengthening; P:posit…			IPR000253 (PFAM); IPR037912 (PANTHER); IPR000253 (PROSITE_PROFILES); IPR008984 (SUPERFAMILY)	P:GO:0045944; F:GO:0002151; F:GO:0005515; C:GO:0031011; C:GO:0044545; C:GO:0071339	P:positive regulation of transcription by RNA polymerase II; F:G-quadruplex RNA binding; F:protein binding; C:Ino80 complex; C:NSL complex; C:MLL1 complex
	404	[INTERPRO, BLASTED, MAPPED, ANNOTATED]	g97.t1	XP_001302721.1proteasome regulatory particle assembly	20	3.26E-162	57.64	2	F:GO:0005515; C:GO:0016020	F:protein binding; C:membrane			IPR002110 (PRINTS); IPR036770 (G3DSA:1.25.40.GENE3D); IPR002110 (PFAM); IPR020683 (PFAM); IPR002110 (PFAM); IPR050745 (PANTHER); PS50297 (PROSITE_PROFILES); IPR002110 (PROSITE_PROFILES); PS50297 (PROSITE_PROFILES); IPR002110 (PROSITE_PROFILES); IPR002110 (PROSITE_PROFILES); PS50297 (PROSITE_PROFILES); IPR002110 (PROSITE_PROFILES); PS50297 (PROSITE_PROFILES); PS50297 (PROSITE_PROFILES); IPR002110 …	F:GO:0005515	F:protein binding
	120	[INTERPRO, BLASTED]	g98.t1	EAX70768.1hypothetical protein TVAG_241010	20	1.28E-71	99.96						mobidb-lite (MOBIDB_LITE)	no GO terms	no GO terms
	80	[INTERPRO, BLASTED]	g99.t1	XP_001288258.1serine threonine-protein phosphatase family	20	3.96E-34	99.56						mobidb-lite (MOBIDB_LITE)	no GO terms	no GO terms
	282	[INTERPRO, BLASTED]	g100.t1	EAX88947.1hypothetical protein TVAG_375950	20	9.27E-208	99.65						no IPS match	no IPS match	no IPS match
	419	[INTERPRO, BLASTED]	g101.t1	XP_051100126.1phage tail repeat-like family	20	2.02E-251	87.0						PF12789 (PFAM); IPR053827 (PFAM); PTHR19051 (PANTHER)	no GO terms	no GO terms
	462	[INTERPRO, BLASTED]	g101.t2	XP_051100126.1phage tail repeat-like family	20	7.89E-281	87.43						PF12789 (PFAM); IPR053827 (PFAM); PTHR19051 (PANTHER)	no GO terms	no GO terms
	253	[INTERPRO, BLASTED, ANNOTATED]	g102.t1	XP_051079042.1hypothetical protein TVAGG3_0962280, partial	20	5.59E-179	98.59	2	P:GO:0015074; F:GO:0003676	P:DNA integration; F:nucleic acid binding			IPR036397 (G3DSA:3.30.420.GENE3D); IPR001584 (PROSITE_PROFILES); IPR012337 (SUPERFAMILY)	P:GO:0015074; F:GO:0003676	P:DNA integration; F:nucleic acid binding
	133	[INTERPRO, BLASTED]	g103.t1	XP_051075690.1uncharacterized protein TVAGG3_1092730	20	4.06E-72	99.17						no IPS match	no IPS match	no IPS match
	69	[INTERPRO, BLASTED]	g104.t1	XP_051089155.1hypothetical protein TVAGG3_0675990	20	5.34E-31	98.59						mobidb-lite (MOBIDB_LITE)	no GO terms	no GO terms
	74	[INTERPRO, BLASTED]	g105.t1	XP_051096327.1phage tail repeat-like family	20	1.75E-41	97.7						mobidb-lite (MOBIDB_LITE)	no GO terms	no GO terms
	712	[INTERPRO, BLASTED]	g106.t1	XP_051089977.1DNA/RNA polymerases family	20	0.0	98.82						IPR043502 (SUPERFAMILY)	no GO terms	no GO terms
	286	[INTERPRO, BLASTED]	g107.t1	XP_051083516.1hypothetical protein TVAGG3_0821470	20	5.83E-213	99.55						no IPS match	no IPS match	no IPS match
	312	[INTERPRO, BLASTED]	g108.t1	XP_051104699.1organellar and viral DNA polymerase type B	20	6.08E-219	98.69						IPR024365 (PFAM)	no GO terms	no GO terms
	203	[INTERPRO, BLASTED]	g109.t1	EAX83034.1hypothetical protein TVAG_384530	20	1.3E-136	98.37						IPR018306 (PFAM)	no GO terms	no GO terms
	281	[INTERPRO, BLASTED]	g110.t1	XP_051089639.1KilA, N-terminal/APSES-type HTH, DNA-binding family	20	3.13E-185	94.98						IPR018004 (PFAM); IPR017880 (PROSITE_PROFILES)	no GO terms	no GO terms
	291	[INTERPRO, BLASTED, MAPPED, ANNOTATED]	g111.t1	XP_001300367.1protein of unknown function, DUF4106 family	20	9.25E-208	100.0	3	F:GO:0003677; F:GO:0005524; F:GO:0016787	F:DNA binding; F:ATP binding; F:hydrolase activity	EC:3	Hydrolases	IPR006758 (PFAM); IPR006935 (PFAM); IPR027417 (G3DSA:3.40.50.GENE3D); PTHR48131 (PANTHER); IPR027417 (SUPERFAMILY)	F:GO:0003677; F:GO:0005524; F:GO:0016787	F:DNA binding; F:ATP binding; F:hydrolase activity
	133	[INTERPRO, BLASTED]	g112.t1	EAX69821.1hypothetical protein TVAG_557750	20	2.16E-82	99.59				EC:2.7.7.7	DNA-directed DNA polymerase	no IPS match	no IPS match	no IPS match
	139	[INTERPRO, BLASTED]	g113.t1	EAX74724.1hypothetical protein TVAG_289230	20	2.33E-92	99.57						IPR025181 (PFAM)	no GO terms	no GO terms
	411	[INTERPRO, BLASTED]	g114.t1	XP_051095537.1hypothetical protein TVAGG3_0534180	20	7.28E-302	99.78						IPR027417 (G3DSA:3.40.50.GENE3D); IPR045455 (PFAM); IPR004968 (PFAM); IPR027417 (SUPERFAMILY)	no GO terms	no GO terms
	226	[INTERPRO, BLASTED]	g115.t1	XP_051083037.1hypothetical protein TVAGG3_0807090	20	1.88E-145	99.4						no IPS match	no IPS match	no IPS match
	178	[INTERPRO, BLASTED]	g116.t1	XP_051080447.1protein of unknown function, DUF4106 family	20	6.65E-120	99.78						no IPS match	no IPS match	no IPS match
	535	[INTERPRO, BLASTED]	g117.t1	XP_051094428.1protein of unknown function, DUF4106 family	20	0.0	98.91						no IPS match	no IPS match	no IPS match
	1079	[INTERPRO, BLASTED]	g118.t1	EAY07073.1hypothetical protein TVAG_140470	20	0.0	94.01						IPR025179 (PFAM); mobidb-lite (MOBIDB_LITE); PTHR34715 (PANTHER); cd22541 (CDD)	no GO terms	no GO terms
	1461	[INTERPRO, BLASTED, MAPPED, ANNOTATED]	g119.t1	XP_001298953.1dedicator of cytokinesis DOCK family	15	0.0	49.07	5	P:GO:0035023; P:GO:0043547; P:GO:0046578; F:GO:0005085; F:GO:0031267	P:regulation of Rho protein signal transduction; P:positive regulation of GTPase activity; P:regulation of Ras protein signal transduction; F:guanyl-nucleotide exchange factor activity; F:small GTPase binding			IPR046769 (PFAM); IPR043161 (G3DSA:1.25.40.GENE3D); IPR026791 (PANTHER)	P:GO:0007264; P:GO:0043547; F:GO:0005085	P:small GTPase-mediated signal transduction; P:positive regulation of GTPase activity; F:guanyl-nucleotide exchange factor activity
	247	[INTERPRO, BLASTED, MAPPED, ANNOTATED]	g120.t1	XP_001298952.1Chain B Ribosomal Protein S3ae	20	4.16E-173	72.75	27	P:GO:0000184; P:GO:0002181; P:GO:0006413; P:GO:0006614; P:GO:0006886; P:GO:0009410; P:GO:0009636; P:GO:0015833; P:GO:0034250; P:GO:0043009; P:GO:0043043; P:GO:0043066; P:GO:0043604; P:GO:0044248; P:GO:0045471; P:GO:0045727; P:GO:0046677; P:GO:0048146; F:GO:0003735; F:GO:0031369; F:GO:0044877; F:GO:0048027; F:GO:1901363; C:GO:0005654; C:GO:0005730; C:GO:0005783; C:GO:0022627	P:nuclear-transcribed mRNA catabolic process, nonsense-mediated decay; P:cytoplasmic translation; P:translational initiation; P:SRP-dependent cotranslational protein targeting to membrane; P:intracellular protein transport; P:response to xenobiotic stimulus; P:response to toxic substance; P:peptide transport; P:positive regulation of amide metabolic process; P:chordate embryonic development; P:pe…			IPR001593 (PFAM); PTHR11830 (PANTHER)	P:GO:0006412; F:GO:0003735; C:GO:0005840	P:translation; F:structural constituent of ribosome; C:ribosome
	289	[INTERPRO, BLASTED, MAPPED, ANNOTATED]	g121.t1	XP_001308759.1pyridoxal 5'-phosphate salvage	20	1.49E-212	67.92	35	P:GO:0000282; P:GO:0006805; P:GO:0007154; P:GO:0008283; P:GO:0008615; P:GO:0009443; P:GO:0010054; P:GO:0010165; P:GO:0014075; P:GO:0016310; P:GO:0017085; P:GO:0019954; P:GO:0031152; P:GO:0032094; P:GO:0032570; P:GO:0042538; P:GO:0043066; P:GO:0043312; P:GO:0071326; P:GO:0071496; P:GO:0098630; F:GO:0000287; F:GO:0005524; F:GO:0008270; F:GO:0008478; F:GO:0030170; F:GO:0030955; F:GO:0031402; F:GO:00…	P:cellular bud site selection; P:xenobiotic metabolic process; P:cell communication; P:cell population proliferation; P:pyridoxine biosynthetic process; P:pyridoxal 5'-phosphate salvage; P:trichoblast differentiation; P:response to X-ray; P:response to amine; P:phosphorylation; P:response to insecticide; P:asexual reproduction; P:aggregation involved in sorocarp development; P:response to food; P…	EC:2.7.1; EC:3.6.3.14; EC:2.7; EC:2; EC:2.7.1.35	Transferring phosphorus-containing groups; Acting on acid anhydrides; Transferring phosphorus-containing groups; Transferases; Pyridoxal kinase	G3DSA:3.40.1190.20:FF:000125 (FUNFAM); IPR013749 (PFAM); IPR004625 (NCBIFAM); IPR029056 (G3DSA:3.40.1190.GENE3D); IPR004625 (PANTHER); IPR004625 (CDD); IPR029056 (SUPERFAMILY)	P:GO:0009443; F:GO:0008478; C:GO:0005829	P:pyridoxal 5'-phosphate salvage; F:pyridoxal kinase activity; C:cytosol
	133	[INTERPRO, BLASTED]	g122.t1	XP_001308760.1hypothetical protein TVAGG3_1056300	1	5.6E-88	100.0						no IPS match	no IPS match	no IPS match
	338	[INTERPRO, BLASTED, MAPPED, ANNOTATED]	g123.t1	XP_001308761.1protein serine/threonine kinase protein	20	7.95E-244	66.76	8	P:GO:0018105; P:GO:0018107; P:GO:0071277; P:GO:0106057; P:GO:1904262; F:GO:0004683; F:GO:0005524; C:GO:0005737	P:peptidyl-serine phosphorylation; P:peptidyl-threonine phosphorylation; P:cellular response to calcium ion; P:negative regulation of calcineurin-mediated signaling; P:negative regulation of TORC1 signaling; F:calcium/calmodulin-dependent protein kinase activity; F:ATP binding; C:cytoplasm	EC:2.7.1; EC:2.7.11.1; EC:2.7; EC:2; EC:2.7.11.17	Transferring phosphorus-containing groups; Non-specific serine/threonine protein kinase; Transferring phosphorus-containing groups; Transferases; Calcium/calmodulin-dependent protein kinase	G3DSA:1.10.510.10:FF:000571 (FUNFAM); IPR000719 (PFAM); G3DSA:1.10.510.10 (GENE3D); PIRSR037014-1 (PIRSR); PIRSR000604-1 (PIRSR); PIRSR000661-50 (PIRSR); PIRSR000636-2 (PIRSR); PIRSR000550-1 (PIRSR); PIRSR000556-1 (PIRSR); PIRSR637770-1 (PIRSR); PIRSR038189-2 (PIRSR); PIRSR000559-1 (PIRSR); PIRSR000666-1 (PIRSR); PIRSR630616-3 (PIRSR); PIRSR037281-1 (PIRSR); PIRSR000605-50 (PIRSR); PIRSR037393-1 …	P:GO:0006468; P:GO:0035556; F:GO:0004672; F:GO:0004674; F:GO:0005524; C:GO:0005737	P:protein phosphorylation; P:intracellular signal transduction; F:protein kinase activity; F:protein serine/threonine kinase activity; F:ATP binding; C:cytoplasm
	282	[INTERPRO, BLASTED, MAPPED, ANNOTATED]	g124.t1	XP_001308762.1leucine-rich repeats (6 copies)-containing protein	20	1.65E-201	52.65	1	C:GO:0016020	C:membrane			IPR026906 (PFAM); IPR032675 (G3DSA:3.80.10.GENE3D)	no GO terms	no GO terms
	620	[INTERPRO, BLASTED, MAPPED]	g125.t1	XP_001308763.1leucine-rich repeats (6 copies)-containing protein	20	0.0	44.29	1	C:GO:0016020	C:membrane			IPR032675 (G3DSA:3.80.10.GENE3D); IPR032675 (G3DSA:3.80.10.GENE3D); IPR026906 (PFAM); IPR032675 (G3DSA:3.80.10.GENE3D); IPR053139 (PANTHER); SSF52058 (SUPERFAMILY); SSF52058 (SUPERFAMILY)	no GO terms	no GO terms
	170	[INTERPRO, BLASTED, MAPPED, ANNOTATED]	g126.t1	XP_001308764.1sulfurtransferase protein	20	4.08E-92	75.3	1	C:GO:0016020	C:membrane			IPR041183 (PFAM)	no GO terms	no GO terms
	1454	[INTERPRO, BLASTED, MAPPED, ANNOTATED]	g127.t1	XP_001308765.1chromodomain-helicase-DNA-binding protein 3-related-related family	20	0.0	58.99	81	P:GO:0000122; P:GO:0001501; P:GO:0001701; P:GO:0001974; P:GO:0002066; P:GO:0003222; P:GO:0003226; P:GO:0006935; P:GO:0007298; P:GO:0007350; P:GO:0007379; P:GO:0007411; P:GO:0007476; P:GO:0007512; P:GO:0007605; P:GO:0007614; P:GO:0007616; P:GO:0007628; P:GO:0008015; P:GO:0008340; P:GO:0008582; P:GO:0009617; P:GO:0010522; P:GO:0010628; P:GO:0010629; P:GO:0010880; P:GO:0016322; P:GO:0019216; P:GO:00…	P:negative regulation of transcription by RNA polymerase II; P:skeletal system development; P:in utero embryonic development; P:blood vessel remodeling; P:columnar/cuboidal epithelial cell development; P:ventricular trabecula myocardium morphogenesis; P:right ventricular compact myocardium morphogenesis; P:chemotaxis; P:border follicle cell migration; P:blastoderm segmentation; P:segment specific…	EC:3.6.1; EC:3.6.4.12; EC:3.6; EC:3; EC:3.6.1.15	Acting on acid anhydrides; DNA helicase; Acting on acid anhydrides; Hydrolases; Nucleoside-triphosphate phosphatase	IPR003888 (PFAM); G3DSA:3.30.160.360 (GENE3D); IPR027417 (G3DSA:3.40.50.GENE3D); IPR038718 (G3DSA:3.40.50.GENE3D); IPR000330 (PFAM); IPR023780 (PFAM); IPR001650 (PFAM); IPR003889 (PFAM); G3DSA:2.40.50.40 (GENE3D); G3DSA:2.40.50.40 (GENE3D); mobidb-lite (MOBIDB_LITE); PTHR45623 (PANTHER); IPR000953 (PROSITE_PROFILES); IPR003888 (PROSITE_PROFILES); IPR001650 (PROSITE_PROFILES); IPR003889 (PROSITE_P…	P:GO:0006338; P:GO:0034728; F:GO:0003677; F:GO:0003682; F:GO:0005524; F:GO:0016887; F:GO:0042393; F:GO:0140658; C:GO:0000785; C:GO:0005634	P:chromatin remodeling; P:nucleosome organization; F:DNA binding; F:chromatin binding; F:ATP binding; F:ATP hydrolysis activity; F:histone binding; F:ATP-dependent chromatin remodeler activity; C:chromatin; C:nucleus
	336	[INTERPRO, BLASTED, MAPPED, ANNOTATED]	g128.t1	XP_001308766.1protein serine/threonine kinase protein	20	1.6E-242	71.4	11	P:GO:0000045; P:GO:0010506; P:GO:0018105; P:GO:0046777; P:GO:0051726; F:GO:0004674; F:GO:0005524; C:GO:0000407; C:GO:0005776; C:GO:0005829; C:GO:0016020	P:autophagosome assembly; P:regulation of autophagy; P:peptidyl-serine phosphorylation; P:protein autophosphorylation; P:regulation of cell cycle; F:protein serine/threonine kinase activity; F:ATP binding; C:phagophore assembly site; C:autophagosome; C:cytosol; C:membrane	EC:2.7.1; EC:2.7.11.1; EC:2.7; EC:2	Transferring phosphorus-containing groups; Non-specific serine/threonine protein kinase; Transferring phosphorus-containing groups; Transferases	G3DSA:1.10.510.10:FF:000578 (FUNFAM); IPR000719 (PFAM); G3DSA:1.10.510.10 (GENE3D); PIRSR037393-2 (PIRSR); PIRSR000556-1 (PIRSR); PIRSR038172-2 (PIRSR); PIRSR000620-2 (PIRSR); PIRSR000604-1 (PIRSR); PIRSR600239-51 (PIRSR); PIRSR000551-51 (PIRSR); PIRSR037568-2 (PIRSR); PIRSR630220-1 (PIRSR); PIRSR000552-2 (PIRSR); PIRSR000605-51 (PIRSR); PIRSR000624-2 (PIRSR); PIRSR000632-2 (PIRSR); PIRSR000666-1…	P:GO:0000045; P:GO:0006468; P:GO:0010506; P:GO:0018105; P:GO:0046777; F:GO:0004672; F:GO:0004674; F:GO:0005524; C:GO:0000407; C:GO:0005737; C:GO:0005776; C:GO:0005829; C:GO:0016020	P:autophagosome assembly; P:protein phosphorylation; P:regulation of autophagy; P:peptidyl-serine phosphorylation; P:protein autophosphorylation; F:protein kinase activity; F:protein serine/threonine kinase activity; F:ATP binding; C:phagophore assembly site; C:cytoplasm; C:autophagosome; C:cytosol; C:membrane
	271	[INTERPRO, BLASTED, MAPPED]	g129.t1	XP_001292683.1ribonuclease inhibitor domain-containing protein	20	1.0E-54	50.95	1	C:GO:0016020	C:membrane			IPR032675 (G3DSA:3.80.10.GENE3D); IPR026906 (PFAM); SSF52058 (SUPERFAMILY)	no GO terms	no GO terms
	491	[INTERPRO, BLASTED, ANNOTATED]	g130.t1	XP_001308767.1protein ubiquitination	20	0.0	52.39	1	F:GO:0005515	F:protein binding			IPR002110 (PFAM); IPR002110 (PFAM); IPR036770 (G3DSA:1.25.40.GENE3D); IPR020683 (PFAM); IPR036770 (G3DSA:1.25.40.GENE3D); PTHR24182 (PANTHER); PS50297 (PROSITE_PROFILES); IPR002110 (PROSITE_PROFILES); IPR002110 (PROSITE_PROFILES); IPR036770 (SUPERFAMILY)	F:GO:0005515	F:protein binding
	345	[INTERPRO, BLASTED, MAPPED, ANNOTATED]	g131.t1	XP_001308768.1hypothetical protein TVAGG3_1056220	17	2.06E-254	50.25	2	F:GO:0016263; C:GO:0016020	F:glycoprotein-N-acetylgalactosamine 3-beta-galactosyltransferase activity; C:membrane	EC:2.4.1.122	N-acetylgalactosaminide beta-1,3-galactosyltransferase	G3DSA:3.90.550.50 (GENE3D)	no GO terms	no GO terms
	379	[INTERPRO, BLASTED, MAPPED, ANNOTATED]	g132.t1	XP_001308769.1protein kinase protein	20	2.94E-278	55.1	6	P:GO:0006468; P:GO:0007165; F:GO:0004674; F:GO:0005524; C:GO:0005634; C:GO:0005737	P:protein phosphorylation; P:signal transduction; F:protein serine/threonine kinase activity; F:ATP binding; C:nucleus; C:cytoplasm	EC:2.7.1; EC:2.7.11.26; EC:2.7.11.1; EC:2.7; EC:2	Transferring phosphorus-containing groups; [Tau protein] kinase; Non-specific serine/threonine protein kinase; Transferring phosphorus-containing groups; Transferases	G3DSA:1.10.510.10:FF:002504 (FUNFAM); G3DSA:1.10.510.10 (GENE3D); PIRSR000606-51 (PIRSR); mobidb-lite (MOBIDB_LITE); IPR050235 (PANTHER); IPR000719 (PROSITE_PROFILES); IPR011009 (SUPERFAMILY)	P:GO:0006468; F:GO:0004672; F:GO:0005524	P:protein phosphorylation; F:protein kinase activity; F:ATP binding
	160	[INTERPRO, BLASTED, ANNOTATED]	g133.t1	XP_001308770.1Ankyrin repeat family	1	6.37E-29	100.0	1	F:GO:0005515	F:protein binding			IPR036770 (G3DSA:1.25.40.GENE3D); IPR002110 (PFAM); IPR036770 (G3DSA:1.25.40.GENE3D); IPR050776 (PANTHER); PS50297 (PROSITE_PROFILES); PS50297 (PROSITE_PROFILES); IPR002110 (PROSITE_PROFILES); IPR002110 (PROSITE_PROFILES); IPR002110 (PROSITE_PROFILES); IPR036770 (SUPERFAMILY)	F:GO:0005515	F:protein binding
	157	[INTERPRO, BLASTED]	g134.t1	XP_001308771.1hypothetical protein TVAGG3_1056180	7	9.81E-105	59.96						no IPS match	no IPS match	no IPS match
	218	[INTERPRO, BLASTED]	g135.t1	XP_001308772.1transcription-initiator DNA-binding domain ibd family	20	2.95E-154	68.63						IPR018845 (PFAM)	no GO terms	no GO terms
	424	[INTERPRO, BLASTED, MAPPED, ANNOTATED]	g136.t1	XP_001308773.1tubulin polyglutamylase TTLl9-related family	20	0.0	66.29	7	P:GO:0000226; P:GO:0018095; F:GO:0005524; F:GO:0015631; F:GO:0046872; F:GO:0070740; C:GO:0036064	P:microtubule cytoskeleton organization; P:protein polyglutamylation; F:ATP binding; F:tubulin binding; F:metal ion binding; F:tubulin-glutamic acid ligase activity; C:ciliary basal body	EC:6.3.2.61; EC:6.3; EC:6.3.2; EC:6	n/a; Forming carbon-nitrogen bonds; Forming carbon-nitrogen bonds; Ligases	IPR004344 (PFAM); G3DSA:3.30.470.20 (GENE3D); PTHR12241 (PANTHER); IPR011761 (PROSITE_PROFILES); IPR004344 (PROSITE_PROFILES); SSF56059 (SUPERFAMILY)	P:GO:0000226; P:GO:0018095; P:GO:0036211; F:GO:0005524; F:GO:0015631; F:GO:0046872; F:GO:0070740; C:GO:0036064	P:microtubule cytoskeleton organization; P:protein polyglutamylation; P:protein modification process; F:ATP binding; F:tubulin binding; F:metal ion binding; F:tubulin-glutamic acid ligase activity; C:ciliary basal body
	149	[INTERPRO, BLASTED, MAPPED]	g137.t1	XP_001308774.1hypothetical protein TVAGG3_1056150	7	1.94E-98	65.66	1	C:GO:0016020	C:membrane			mobidb-lite (MOBIDB_LITE)	no GO terms	no GO terms
	437	[INTERPRO, BLASTED, MAPPED, ANNOTATED]	g138.t1	XP_001312737.1transmembrane protein 151-like protein family	10	4.05E-271	57.07	1	C:GO:0016020	C:membrane			mobidb-lite (MOBIDB_LITE); IPR026767 (PANTHER)	no GO terms	no GO terms
	270	[INTERPRO, BLASTED, MAPPED, ANNOTATED]	g139.t1	XP_001312736.1inositol phosphate biosynthetic process	20	1.65E-195	62.21	5	P:GO:0032958; P:GO:0046854; F:GO:0000828; C:GO:0005634; C:GO:0005737	P:inositol phosphate biosynthetic process; P:phosphatidylinositol phosphate biosynthetic process; F:inositol hexakisphosphate kinase activity; C:nucleus; C:cytoplasm	EC:2.7; EC:2; EC:2.7.4; EC:2.7.4.21	Transferring phosphorus-containing groups; Transferases; Transferring phosphorus-containing groups; Inositol-hexakisphosphate kinase	IPR038286 (G3DSA:3.30.470.GENE3D); IPR005522 (PFAM); IPR005522 (PANTHER); SSF56104 (SUPERFAMILY)	P:GO:0032958; P:GO:0046854; F:GO:0000828; F:GO:0016301; C:GO:0005634; C:GO:0005737	P:inositol phosphate biosynthetic process; P:phosphatidylinositol phosphate biosynthetic process; F:inositol hexakisphosphate kinase activity; F:kinase activity; C:nucleus; C:cytoplasm
	181	[INTERPRO, BLASTED]	g140.t1	XP_001312735.1hypothetical protein TVAGG3_1055750	5	1.83E-123	67.19						no IPS match	no IPS match	no IPS match
	218	[INTERPRO, BLASTED]	g141.t1	XP_001312734.1hypothetical protein TVAGG3_1055740	2	8.46E-154	78.16						no IPS match	no IPS match	no IPS match
	75	[INTERPRO, BLASTED]	g142.t1	XP_001312732.1hypothetical protein TVAGG3_1055720	1	9.65E-44	100.0						mobidb-lite (MOBIDB_LITE)	no GO terms	no GO terms
	304	[INTERPRO, BLASTED, MAPPED, ANNOTATED]	g143.t1	XP_001312731.1oxidoreductase protein	20	1.24E-223	74.32	2	F:GO:0004032; C:GO:0005829	F:aldose reductase (NADPH) activity; C:cytosol	EC:1.1.1.21; EC:1.1; EC:1; EC:1.1.1; EC:1.1.1.2	Aldose reductase; Acting on the CH-OH group of donors; Oxidoreductases; Acting on the CH-OH group of donors; Alcohol dehydrogenase (NADP(+))	IPR020471 (PRINTS); G3DSA:3.20.20.100:FF:000049 (FUNFAM); IPR023210 (PFAM); IPR036812 (G3DSA:3.20.20.GENE3D); IPR020471 (PIRSF); PIRSR000097-2 (PIRSR); PIRSR000097-3 (PIRSR); PIRSR000097-1 (PIRSR); IPR020471 (PANTHER); IPR036812 (SUPERFAMILY)	F:GO:0016491	F:oxidoreductase activity
	892	[INTERPRO, BLASTED]	g144.t1	XP_001312730.1hypothetical protein TVAGG3_1055700	1	0.0	98.32						mobidb-lite (MOBIDB_LITE)	no GO terms	no GO terms
	303	[INTERPRO, BLASTED, MAPPED, ANNOTATED]	g145.t1	XP_001312729.1beta1,3-galactosyltransferase family	9	4.16E-226	58.04	4	P:GO:0016267; F:GO:0000166; F:GO:0016263; C:GO:0016020	P:core 1 O-glycan biosynthetic process; F:nucleotide binding; F:glycoprotein-N-acetylgalactosamine 3-beta-galactosyltransferase activity; C:membrane	EC:2.4; EC:2; EC:2.4.1.122; EC:2.4.1	Glycosyltransferases; Transferases; N-acetylgalactosaminide beta-1,3-galactosyltransferase; Glycosyltransferases	G3DSA:3.90.550.50:FF:000105 (FUNFAM); IPR003378 (PFAM); G3DSA:3.90.550.50 (GENE3D); IPR026050 (PANTHER)	F:GO:0016757; C:GO:0016020	F:glycosyltransferase activity; C:membrane
	428	[INTERPRO, BLASTED, MAPPED, ANNOTATED]	g146.t1	XP_001312728.1glycosyl hydrolase	20	0.0	71.31	8	P:GO:0000272; P:GO:0006355; P:GO:0048831; P:GO:2000026; F:GO:0003700; F:GO:0016161; C:GO:0005634; C:GO:0009570	P:polysaccharide catabolic process; P:regulation of DNA-templated transcription; P:regulation of shoot system development; P:regulation of multicellular organismal development; F:DNA-binding transcription factor activity; F:beta-amylase activity; C:nucleus; C:chloroplast stroma	EC:3.2; EC:3; EC:3.2.1.2; EC:3.2.1	Glycosylases; Hydrolases; Beta-amylase; Glycosylases	IPR001554 (PRINTS); IPR001554 (PFAM); G3DSA:3.20.20.80 (GENE3D); PIRSR600125-2 (PIRSR); PIRSR600125-3 (PIRSR); PIRSR601554-1 (PIRSR); PIRSR601554-2 (PIRSR); PIRSR600125-1 (PIRSR); IPR001554 (PANTHER); IPR017853 (SUPERFAMILY)	P:GO:0000272; F:GO:0016161	P:polysaccharide catabolic process; F:beta-amylase activity
	597	[INTERPRO, BLASTED, ANNOTATED]	g147.t1	XP_001312727.1spectrin binding	20	2.24E-293	53.17	1	F:GO:0005515	F:protein binding			IPR002110 (PFAM); IPR036770 (G3DSA:1.25.40.GENE3D); IPR020683 (PFAM); IPR036770 (G3DSA:1.25.40.GENE3D); IPR002110 (PFAM); IPR036770 (G3DSA:1.25.40.GENE3D); IPR052801 (PANTHER); IPR002110 (PROSITE_PROFILES); IPR002110 (PROSITE_PROFILES); IPR002110 (PROSITE_PROFILES); IPR002110 (PROSITE_PROFILES); PS50297 (PROSITE_PROFILES); PS50297 (PROSITE_PROFILES); IPR002110 (PROSITE_PROFILES); PS50297 (PROSITE…	F:GO:0005515	F:protein binding
	180	[INTERPRO, BLASTED, MAPPED, ANNOTATED]	g148.t1	XP_001312726.1RNA-binding domain, RBD family	3	7.79E-129	71.86	1	F:GO:0003723	F:RNA binding			IPR000504 (PFAM); IPR012677 (G3DSA:3.30.70.GENE3D); IPR000504 (PROSITE_PROFILES); cd00590 (CDD); IPR035979 (SUPERFAMILY)	F:GO:0003676; F:GO:0003723	F:nucleic acid binding; F:RNA binding
	156	[INTERPRO, BLASTED]	g149.t1	XP_001312725.1SANT family	6	4.51E-105	63.2						IPR001005 (CDD)	no GO terms	no GO terms
	239	[INTERPRO, BLASTED, MAPPED, ANNOTATED]	g150.t1	XP_001321196.1solute carrier family 35 member F6 family	20	2.94E-53	52.15	2	C:GO:0016020; C:GO:0043231	C:membrane; C:intracellular membrane-bounded organelle			PTHR13146 (PANTHER); SSF103481 (SUPERFAMILY)	C:GO:0016020; C:GO:0043231	C:membrane; C:intracellular membrane-bounded organelle
	124	[INTERPRO, BLASTED, MAPPED, ANNOTATED]	g151.t1	XP_001312724.1solute carrier family 35 member F6 family	20	1.26E-82	61.36	2	C:GO:0016020; C:GO:0043231	C:membrane; C:intracellular membrane-bounded organelle			PTHR13146 (PANTHER)	C:GO:0016020; C:GO:0043231	C:membrane; C:intracellular membrane-bounded organelle
	736	[INTERPRO, BLASTED, ANNOTATED]	g152.t1	XP_001312723.1ankyrin repeat, PH and SEC7 domain containing protein SECG-related family	20	7.24E-227	57.8	1	F:GO:0005515	F:protein binding			IPR020683 (PFAM); IPR002110 (PFAM); IPR036770 (G3DSA:1.25.40.GENE3D); IPR002110 (PFAM); IPR036770 (G3DSA:1.25.40.GENE3D); IPR036770 (G3DSA:1.25.40.GENE3D); IPR002110 (PFAM); IPR051165 (PANTHER); PS50297 (PROSITE_PROFILES); IPR002110 (PROSITE_PROFILES); PS50297 (PROSITE_PROFILES); IPR002110 (PROSITE_PROFILES); IPR002110 (PROSITE_PROFILES); IPR002110 (PROSITE_PROFILES); PS50297 (PROSITE_PROFILES); …	F:GO:0005515	F:protein binding
	393	[INTERPRO, BLASTED, MAPPED, ANNOTATED]	g153.t1	XP_001312722.1leucine-rich repeats (6 copies)-containing protein	20	4.03E-235	53.53	1	C:GO:0016020	C:membrane			IPR032675 (G3DSA:3.80.10.GENE3D); IPR026906 (PFAM); PTHR46155 (PANTHER)	no GO terms	no GO terms
	82	[INTERPRO, BLASTED, MAPPED]	g154.t1	XP_001312721.1leucine-rich repeats (6 copies)-containing protein	2	1.34E-53	79.38	1	C:GO:0016020	C:membrane			IPR032675 (G3DSA:3.80.10.GENE3D)	no GO terms	no GO terms
	252	[INTERPRO, BLASTED, MAPPED]	g155.t1	XP_001312720.1uncharacterized protein TVAGG3_1055580	20	3.96E-169	54.31	1	C:GO:0016020	C:membrane			IPR032675 (G3DSA:3.80.10.GENE3D); IPR026906 (PFAM); IPR053139 (PANTHER); SSF52058 (SUPERFAMILY)	no GO terms	no GO terms
	431	[INTERPRO, BLASTED, MAPPED]	g156.t1	XP_001302341.1uncharacterized protein TVAGG3_1050090	14	1.18E-74	45.26	1	C:GO:0016020	C:membrane			IPR032675 (G3DSA:3.80.10.GENE3D); IPR032675 (G3DSA:3.80.10.GENE3D); IPR026906 (PFAM); IPR053139 (PANTHER); SSF52058 (SUPERFAMILY)	no GO terms	no GO terms
	228	[INTERPRO, BLASTED, MAPPED, ANNOTATED]	g157.t1	XP_001312708.1motor protein	20	8.41E-159	55.45	2	F:GO:0003774; C:GO:0016459	F:cytoskeletal motor activity; C:myosin complex			IPR010926 (PFAM); mobidb-lite (MOBIDB_LITE); PTHR34969 (PANTHER); IPR010926 (PROSITE_PROFILES)	F:GO:0003774; C:GO:0016459	F:cytoskeletal motor activity; C:myosin complex
	116	[INTERPRO, BLASTED, MAPPED]	g158.t1	XP_051081433.1hypothetical protein TVAGG3_1055280	5	8.81E-77	71.86	1	C:GO:0016020	C:membrane			PIRSR004911-1 (PIRSR)	no GO terms	no GO terms
	226	[INTERPRO, BLASTED, MAPPED, ANNOTATED]	g159.t1	XP_001312707.1MAP kinase kinase kinase protein	20	1.25E-159	68.89	3	P:GO:0006468; F:GO:0004672; F:GO:0005524	P:protein phosphorylation; F:protein kinase activity; F:ATP binding	EC:2.7.1; EC:2.7.11.1; EC:2.7; EC:2; EC:2.7.11.17; EC:2.3.2.27	Transferring phosphorus-containing groups; Non-specific serine/threonine protein kinase; Transferring phosphorus-containing groups; Transferases; Calcium/calmodulin-dependent protein kinase; RING-type E3 ubiquitin transferase	G3DSA:1.10.510.10 (GENE3D); IPR000719 (PFAM); PIRSR600239-51 (PIRSR); PIRSR000628-2 (PIRSR); PIRSR037393-1 (PIRSR); PIRSR000619-1 (PIRSR); PIRSR500950-50 (PIRSR); PIRSR637770-1 (PIRSR); PIRSR630616-2 (PIRSR); PIRSR000631-1 (PIRSR); PIRSR000605-50 (PIRSR); PIRSR037281-1 (PIRSR); PIRSR000551-50 (PIRSR); PIRSR628788-1 (PIRSR); PIRSR038165-50 (PIRSR); PIRSR000624-1 (PIRSR); PIRSR038189-1 (PIRSR); PIR…	P:GO:0006468; F:GO:0004672; F:GO:0005524	P:protein phosphorylation; F:protein kinase activity; F:ATP binding
	310	[INTERPRO, BLASTED, MAPPED, ANNOTATED]	g160.t1	XP_001312706.1protein serine/threonine kinase protein	20	6.15E-227	71.61	8	P:GO:0018105; P:GO:0018107; P:GO:0071277; P:GO:0106057; P:GO:1904262; F:GO:0004683; F:GO:0005524; C:GO:0005622	P:peptidyl-serine phosphorylation; P:peptidyl-threonine phosphorylation; P:cellular response to calcium ion; P:negative regulation of calcineurin-mediated signaling; P:negative regulation of TORC1 signaling; F:calcium/calmodulin-dependent protein kinase activity; F:ATP binding; C:intracellular anatomical structure	EC:2.7.1; EC:2.7.11.1; EC:2.7; EC:2; EC:2.7.11.17	Transferring phosphorus-containing groups; Non-specific serine/threonine protein kinase; Transferring phosphorus-containing groups; Transferases; Calcium/calmodulin-dependent protein kinase	G3DSA:1.10.510.10 (GENE3D); IPR000719 (PFAM); PIRSR000632-1 (PIRSR); PIRSR037993-2 (PIRSR); PIRSR000636-1 (PIRSR); PIRSR630616-3 (PIRSR); PIRSR000556-1 (PIRSR); PIRSR000605-51 (PIRSR); PIRSR000554-1 (PIRSR); PIRSR037281-3 (PIRSR); PIRSR000604-2 (PIRSR); PIRSR038172-1 (PIRSR); PIRSR630220-1 (PIRSR); PIRSR637770-1 (PIRSR); PIRSR000666-1 (PIRSR); PIRSR000559-1 (PIRSR); PIRSR500948-1 (PIRSR); PIRSR00…	P:GO:0006468; F:GO:0004672; F:GO:0005524	P:protein phosphorylation; F:protein kinase activity; F:ATP binding
	199	[INTERPRO, BLASTED, MAPPED, ANNOTATED]	g161.t1	XP_001312705.1protein serine/threonine kinase protein	20	1.67E-146	77.61	8	P:GO:0018105; P:GO:0018107; P:GO:0071277; P:GO:0106057; P:GO:1904262; F:GO:0004683; F:GO:0005524; C:GO:0005622	P:peptidyl-serine phosphorylation; P:peptidyl-threonine phosphorylation; P:cellular response to calcium ion; P:negative regulation of calcineurin-mediated signaling; P:negative regulation of TORC1 signaling; F:calcium/calmodulin-dependent protein kinase activity; F:ATP binding; C:intracellular anatomical structure	EC:2.7.1; EC:2.7.11.1; EC:2.7; EC:2; EC:2.7.11.17	Transferring phosphorus-containing groups; Non-specific serine/threonine protein kinase; Transferring phosphorus-containing groups; Transferases; Calcium/calmodulin-dependent protein kinase	IPR000719 (PFAM); G3DSA:1.10.510.10 (GENE3D); PIRSR000552-1 (PIRSR); PIRSR037568-2 (PIRSR); PIRSR037281-1 (PIRSR); PIRSR000550-3 (PIRSR); PIRSR037014-1 (PIRSR); PIRSR630616-3 (PIRSR); PIRSR000632-2 (PIRSR); PIRSR000619-1 (PIRSR); PIRSR000666-1 (PIRSR); PIRSR630220-1 (PIRSR); PIRSR000636-1 (PIRSR); PIRSR037393-1 (PIRSR); PIRSR038189-2 (PIRSR); PIRSR000559-1 (PIRSR); PIRSR500948-1 (PIRSR); PIRSR037…	P:GO:0006468; F:GO:0004672; F:GO:0005524	P:protein phosphorylation; F:protein kinase activity; F:ATP binding
	321	[INTERPRO, BLASTED, MAPPED, ANNOTATED]	g162.t1	XP_001312704.1protein serine/threonine kinase protein	20	4.71E-232	69.39	8	P:GO:0018105; P:GO:0018107; P:GO:0071277; P:GO:0106057; P:GO:1904262; F:GO:0004683; F:GO:0005524; C:GO:0005622	P:peptidyl-serine phosphorylation; P:peptidyl-threonine phosphorylation; P:cellular response to calcium ion; P:negative regulation of calcineurin-mediated signaling; P:negative regulation of TORC1 signaling; F:calcium/calmodulin-dependent protein kinase activity; F:ATP binding; C:intracellular anatomical structure	EC:2.7.1; EC:2.7.11.1; EC:2.7; EC:2; EC:2.7.11.17	Transferring phosphorus-containing groups; Non-specific serine/threonine protein kinase; Transferring phosphorus-containing groups; Transferases; Calcium/calmodulin-dependent protein kinase	IPR000719 (PFAM); G3DSA:1.10.510.10 (GENE3D); PIRSR500950-50 (PIRSR); PIRSR000554-1 (PIRSR); PIRSR500951-1 (PIRSR); PIRSR000631-1 (PIRSR); PIRSR000550-1 (PIRSR); PIRSR038165-50 (PIRSR); PIRSR630616-2 (PIRSR); PIRSR000620-1 (PIRSR); PIRSR000605-50 (PIRSR); PIRSR000551-51 (PIRSR); PIRSR000666-1 (PIRSR); PIRSR630220-2 (PIRSR); PIRSR000632-1 (PIRSR); PIRSR038189-2 (PIRSR); PIRSR000636-1 (PIRSR); PIRS…	P:GO:0006468; F:GO:0004672; F:GO:0005524	P:protein phosphorylation; F:protein kinase activity; F:ATP binding
	287	[INTERPRO, BLASTED, MAPPED, ANNOTATED]	g163.t1	XP_001312703.1protein serine/threonine kinase protein	20	9.62E-208	70.96	3	P:GO:0006468; F:GO:0004674; F:GO:0005524	P:protein phosphorylation; F:protein serine/threonine kinase activity; F:ATP binding	EC:2.7.1; EC:2.7.11.1; EC:2.7; EC:2	Transferring phosphorus-containing groups; Non-specific serine/threonine protein kinase; Transferring phosphorus-containing groups; Transferases	IPR000719 (PFAM); G3DSA:1.10.510.10 (GENE3D); PIRSR037993-2 (PIRSR); PIRSR000617-1 (PIRSR); PIRSR600239-51 (PIRSR); PIRSR000620-1 (PIRSR); PIRSR000660-2 (PIRSR); PIRSR000632-2 (PIRSR); PIRSR000619-2 (PIRSR); PIRSR037014-1 (PIRSR); PIRSR630220-1 (PIRSR); PIRSR000552-1 (PIRSR); PIRSR000660-1 (PIRSR); PIRSR000554-1 (PIRSR); PIRSR037281-2 (PIRSR); PIRSR630616-2 (PIRSR); PIRSR000556-1 (PIRSR); PIRSR00…	P:GO:0006468; F:GO:0004672; F:GO:0005524	P:protein phosphorylation; F:protein kinase activity; F:ATP binding
	306	[INTERPRO, BLASTED, MAPPED, ANNOTATED]	g164.t1	XP_001321155.1acidPPc domain family	6	1.6E-211	64.02	3	P:GO:0046839; F:GO:0042392; C:GO:0005886	P:phospholipid dephosphorylation; F:sphingosine-1-phosphate phosphatase activity; C:plasma membrane	EC:3.1; EC:3; EC:3.6.1.27; EC:3.1.3	Acting on ester bonds; Hydrolases; Undecaprenyl-diphosphate phosphatase; Acting on ester bonds	PTHR14969 (PANTHER); cd01610 (CDD); IPR036938 (SUPERFAMILY)	F:GO:0042392	F:sphingosine-1-phosphate phosphatase activity
	120	[INTERPRO, NO-BLAST]	g165.t1	-									IPR032675 (G3DSA:3.80.10.GENE3D); SSF52058 (SUPERFAMILY)	no GO terms	no GO terms
	281	[INTERPRO, BLASTED]	g166.t1	XP_001321154.1hypothetical protein TVAGG3_1055090	1	9.76E-189	100.0						mobidb-lite (MOBIDB_LITE)	no GO terms	no GO terms
	314	[INTERPRO, BLASTED, MAPPED, ANNOTATED]	g167.t1	XP_001321153.1protein serine/threonine kinase protein	20	6.69E-233	71.13	8	P:GO:0018105; P:GO:0018107; P:GO:0071277; P:GO:0106057; P:GO:1904262; F:GO:0004683; F:GO:0005524; C:GO:0005622	P:peptidyl-serine phosphorylation; P:peptidyl-threonine phosphorylation; P:cellular response to calcium ion; P:negative regulation of calcineurin-mediated signaling; P:negative regulation of TORC1 signaling; F:calcium/calmodulin-dependent protein kinase activity; F:ATP binding; C:intracellular anatomical structure	EC:2.7.1; EC:2.7.11.1; EC:2.7; EC:2; EC:2.7.11.17	Transferring phosphorus-containing groups; Non-specific serine/threonine protein kinase; Transferring phosphorus-containing groups; Transferases; Calcium/calmodulin-dependent protein kinase	IPR000719 (PFAM); G3DSA:1.10.510.10 (GENE3D); PIRSR037393-2 (PIRSR); PIRSR037281-3 (PIRSR); PIRSR000552-2 (PIRSR); PIRSR037014-1 (PIRSR); PIRSR000666-2 (PIRSR); PIRSR000628-1 (PIRSR); PIRSR000554-1 (PIRSR); PIRSR037281-1 (PIRSR); PIRSR000559-1 (PIRSR); PIRSR630616-2 (PIRSR); PIRSR500950-50 (PIRSR); PIRSR037568-1 (PIRSR); PIRSR637770-1 (PIRSR); PIRSR000619-2 (PIRSR); PIRSR000551-50 (PIRSR); PIRSR0…	P:GO:0006468; F:GO:0004672; F:GO:0005524	P:protein phosphorylation; F:protein kinase activity; F:ATP binding
	237	[INTERPRO, BLASTED, MAPPED, ANNOTATED]	g168.t1	XP_001321152.1protein serine/threonine kinase protein	20	4.52E-172	72.0	8	P:GO:0018105; P:GO:0018107; P:GO:0071277; P:GO:0106057; P:GO:1904262; F:GO:0004683; F:GO:0005524; C:GO:0005622	P:peptidyl-serine phosphorylation; P:peptidyl-threonine phosphorylation; P:cellular response to calcium ion; P:negative regulation of calcineurin-mediated signaling; P:negative regulation of TORC1 signaling; F:calcium/calmodulin-dependent protein kinase activity; F:ATP binding; C:intracellular anatomical structure	EC:2.7.1; EC:2.7.11.1; EC:2.7; EC:2; EC:2.7.11.17	Transferring phosphorus-containing groups; Non-specific serine/threonine protein kinase; Transferring phosphorus-containing groups; Transferases; Calcium/calmodulin-dependent protein kinase	G3DSA:1.10.510.10 (GENE3D); IPR000719 (PFAM); PIRSR037993-2 (PIRSR); PIRSR038189-1 (PIRSR); PIRSR000661-50 (PIRSR); PIRSR000632-1 (PIRSR); PIRSR000617-1 (PIRSR); PIRSR000628-1 (PIRSR); PIRSR000620-1 (PIRSR); PIRSR000619-1 (PIRSR); PIRSR000631-1 (PIRSR); PIRSR628788-1 (PIRSR); PIRSR037014-1 (PIRSR); PIRSR620777-50 (PIRSR); PIRSR037568-1 (PIRSR); PIRSR038165-50 (PIRSR); PIRSR500947-50 (PIRSR); PIRS…	P:GO:0006468; F:GO:0004672; F:GO:0005524	P:protein phosphorylation; F:protein kinase activity; F:ATP binding
	358	[INTERPRO, BLASTED, MAPPED, ANNOTATED]	g169.t1	XP_001321151.1phosphoprotein phosphatase protein	20	1.16E-262	67.18	13	P:GO:0006338; P:GO:0006357; F:GO:0017018; F:GO:0033192; F:GO:0140791; F:GO:0180004; F:GO:0180005; F:GO:0180006; F:GO:0180007; F:GO:0180008; F:GO:1990439; C:GO:0005634; C:GO:0005737	P:chromatin remodeling; P:regulation of transcription by RNA polymerase II; F:myosin phosphatase activity; F:calmodulin-dependent protein phosphatase activity; F:histone H2AXS140 phosphatase activity; F:RNA polymerase II CTD heptapeptide repeat Y1 phosphatase activity; F:RNA polymerase II CTD heptapeptide repeat T4 phosphatase activity; F:RNA polymerase II CTD heptapeptide repeat S2 phosphatase a…	EC:3.1.3.16; EC:3.1; EC:3; EC:3.1.3	Protein-serine/threonine phosphatase; Acting on ester bonds; Hydrolases; Acting on ester bonds	IPR006186 (PRINTS); G3DSA:3.60.21.10:FF:000069 (FUNFAM); IPR004843 (PFAM); IPR029052 (G3DSA:3.60.21.GENE3D); PIRSR641768-1 (PIRSR); IPR050341 (PANTHER); cd00144 (CDD); IPR029052 (SUPERFAMILY)	F:GO:0004722; F:GO:0016787; C:GO:0005634; C:GO:0005737	F:protein serine/threonine phosphatase activity; F:hydrolase activity; C:nucleus; C:cytoplasm
	166	[INTERPRO, BLASTED, MAPPED, ANNOTATED]	g170.t1	XP_001321150.1phosphatidylinositol binding	20	3.12E-119	56.94	1	F:GO:0035091	F:phosphatidylinositol binding			G3DSA:3.30.1520.10:FF:000096 (FUNFAM); IPR036871 (G3DSA:3.30.1520.GENE3D); IPR001683 (PFAM); PIRSR027744-1 (PIRSR); IPR001683 (PROSITE_PROFILES); cd06093 (CDD); IPR036871 (SUPERFAMILY)	F:GO:0035091	F:phosphatidylinositol binding
	207	[INTERPRO, BLASTED, MAPPED, ANNOTATED]	g171.t1	XP_001321149.1GTPase protein	20	6.43E-139	69.04	4	P:GO:0006887; F:GO:0003924; F:GO:0005525; C:GO:0016020	P:exocytosis; F:GTPase activity; F:GTP binding; C:membrane	EC:3.6.1; EC:3.6; EC:3; EC:3.6.1.15	Acting on acid anhydrides; Acting on acid anhydrides; Hydrolases; Nucleoside-triphosphate phosphatase	PR00449 (PRINTS); G3DSA:3.40.50.300:FF:001204 (FUNFAM); IPR027417 (G3DSA:3.40.50.GENE3D); IPR005225 (NCBIFAM); IPR001806 (PFAM); PIRSR603373-1 (PIRSR); PIRSR603373-2 (PIRSR); mobidb-lite (MOBIDB_LITE); PTHR47978 (PANTHER); PS51420 (PROSITE_PROFILES); IPR001806 (PROSITE_PROFILES); PS51419 (PROSITE_PROFILES); PS51417 (PROSITE_PROFILES); cd00154 (CDD); IPR027417 (SUPERFAMILY)	F:GO:0003924; F:GO:0005525	F:GTPase activity; F:GTP binding
	402	[INTERPRO, BLASTED]	g172.t1	XP_001321148.1hypothetical protein TVAGG3_1055030	3	3.17E-296	63.52						no IPS match	no IPS match	no IPS match
	129	[INTERPRO, BLASTED, MAPPED, ANNOTATED]	g173.t1	XP_001301678.1histone H2B	20	1.24E-80	88.23	5	F:GO:0003677; F:GO:0030527; F:GO:0046982; C:GO:0000786; C:GO:0005634	F:DNA binding; F:structural constituent of chromatin; F:protein heterodimerization activity; C:nucleosome; C:nucleus			IPR000558 (PRINTS); G3DSA:1.10.20.10:FF:000043 (FUNFAM); IPR007125 (PFAM); IPR009072 (G3DSA:1.10.20.GENE3D); mobidb-lite (MOBIDB_LITE); IPR000558 (PANTHER); IPR009072 (SUPERFAMILY)	F:GO:0003677; F:GO:0030527; F:GO:0046982; C:GO:0000786	F:DNA binding; F:structural constituent of chromatin; F:protein heterodimerization activity; C:nucleosome
	139	[INTERPRO, BLASTED, MAPPED, ANNOTATED]	g174.t1	XP_001302285.1histone H2A	20	6.69E-92	92.06	6	P:GO:0031507; F:GO:0003677; F:GO:0030527; F:GO:0046982; C:GO:0000786; C:GO:0005634	P:heterochromatin formation; F:DNA binding; F:structural constituent of chromatin; F:protein heterodimerization activity; C:nucleosome; C:nucleus			IPR002119 (PRINTS); G3DSA:1.10.20.10:FF:000093 (FUNFAM); IPR009072 (G3DSA:1.10.20.GENE3D); IPR032454 (PFAM); IPR007125 (PFAM); mobidb-lite (MOBIDB_LITE); IPR002119 (PANTHER); IPR002119 (CDD); IPR009072 (SUPERFAMILY)	F:GO:0003677; F:GO:0030527; F:GO:0046982; C:GO:0000786	F:DNA binding; F:structural constituent of chromatin; F:protein heterodimerization activity; C:nucleosome
	147	[INTERPRO, BLASTED]	g175.t1	XP_001321145.1hypothetical protein TVAGG3_1055000	11	4.42E-94	67.86						no IPS match	no IPS match	no IPS match
	176	[INTERPRO, BLASTED]	g176.t1	XP_001321144.1hypothetical protein TVAGG3_1054990	4	1.46E-122	72.13						no IPS match	no IPS match	no IPS match
	1015	[INTERPRO, BLASTED, MAPPED, ANNOTATED]	g177.t1	XP_001321143.1ubiquitinyl hydrolase protein	20	0.0	52.43	5	P:GO:0016579; P:GO:0031647; F:GO:0004843; C:GO:0005634; C:GO:0005829	P:protein deubiquitination; P:regulation of protein stability; F:cysteine-type deubiquitinase activity; C:nucleus; C:cytosol	EC:3.4; EC:3; EC:3.4.19.12	Acting on peptide bonds (peptidases); Hydrolases; Ubiquitinyl hydrolase 1	G3DSA:3.10.20.90:FF:000565 (FUNFAM); IPR024729 (PFAM); G3DSA:3.10.20.90 (GENE3D); IPR001394 (PFAM); G3DSA:3.90.70.10 (GENE3D); IPR050164 (PANTHER); IPR028889 (PROSITE_PROFILES); IPR038765 (SUPERFAMILY)	P:GO:0016579; P:GO:0031647; F:GO:0004843; C:GO:0005634; C:GO:0005829	P:protein deubiquitination; P:regulation of protein stability; F:cysteine-type deubiquitinase activity; C:nucleus; C:cytosol
	656	[INTERPRO, BLASTED]	g178.t1	XP_001321142.1hypothetical protein TVAGG3_1054970	10	0.0	50.79						no IPS match	no IPS match	no IPS match
	664	[INTERPRO, BLASTED, MAPPED]	g179.t1	XP_001321141.1spectrin binding	6	2.6E-267	66.28	1	C:GO:0016020	C:membrane			no IPS match	no IPS match	no IPS match
	110	[INTERPRO, BLASTED, MAPPED, ANNOTATED]	g180.t1	EAY08906.1hypothetical protein TVAG_464540	2	8.06E-68	100.0	1	C:GO:0016020	C:membrane			no IPS match	no IPS match	no IPS match
	245	[INTERPRO, BLASTED, ANNOTATED]	g181.t1	XP_001321128.1Ankyrin repeat family	2	2.31E-169	77.57	1	F:GO:0005515	F:protein binding			IPR036770 (G3DSA:1.25.40.GENE3D); IPR002110 (PFAM); IPR002110 (PROSITE_PROFILES); IPR036770 (SUPERFAMILY)	F:GO:0005515	F:protein binding
	269	[INTERPRO, BLASTED, ANNOTATED]	g182.t1	XP_001321127.1protein ubiquitination	1	3.14E-95	100.0	1	F:GO:0005515	F:protein binding			IPR002110 (PRINTS); IPR002110 (PFAM); IPR036770 (G3DSA:1.25.40.GENE3D); IPR002110 (PFAM); IPR052801 (PANTHER); IPR002110 (PROSITE_PROFILES); IPR002110 (PROSITE_PROFILES); PS50297 (PROSITE_PROFILES); PS50297 (PROSITE_PROFILES); PS50297 (PROSITE_PROFILES); IPR002110 (PROSITE_PROFILES); PS50297 (PROSITE_PROFILES); PS50297 (PROSITE_PROFILES); IPR002110 (PROSITE_PROFILES); IPR002110 (PROSITE_PROFILES)…	F:GO:0005515	F:protein binding
	4376	[INTERPRO, BLASTED, MAPPED, ANNOTATED]	g183.t1	XP_001321126.1midasin-related family	20	0.0	49.64	6	P:GO:0000027; P:GO:0000055; F:GO:0005524; F:GO:0016887; C:GO:0005634; C:GO:0030687	P:ribosomal large subunit assembly; P:ribosomal large subunit export from nucleus; F:ATP binding; F:ATP hydrolysis activity; C:nucleus; C:preribosome, large subunit precursor	EC:3.6.1; EC:3.6; EC:3; EC:3.6.1.15; EC:2.3.2.26	Acting on acid anhydrides; Acting on acid anhydrides; Hydrolases; Nucleoside-triphosphate phosphatase; HECT-type E3 ubiquitin transferase	IPR027417 (G3DSA:3.40.50.GENE3D); IPR036465 (G3DSA:3.40.50.GENE3D); IPR011704 (PFAM); mobidb-lite (MOBIDB_LITE); PTHR48103 (PANTHER); IPR036465 (SUPERFAMILY); IPR027417 (SUPERFAMILY)	P:GO:0000027; P:GO:0000055; F:GO:0005524; F:GO:0016887; C:GO:0005634; C:GO:0030687	P:ribosomal large subunit assembly; P:ribosomal large subunit export from nucleus; F:ATP binding; F:ATP hydrolysis activity; C:nucleus; C:preribosome, large subunit precursor
	1553	[INTERPRO, BLASTED, MAPPED, ANNOTATED]	g183.t2	XP_001321126.1midasin-related family	20	0.0	53.52	6	P:GO:0000027; P:GO:0000055; F:GO:0005524; F:GO:0016887; C:GO:0005634; C:GO:0030687	P:ribosomal large subunit assembly; P:ribosomal large subunit export from nucleus; F:ATP binding; F:ATP hydrolysis activity; C:nucleus; C:preribosome, large subunit precursor	EC:3.6.1; EC:3.6; EC:3; EC:3.6.1.15; EC:2.3.2.26	Acting on acid anhydrides; Acting on acid anhydrides; Hydrolases; Nucleoside-triphosphate phosphatase; HECT-type E3 ubiquitin transferase	IPR011704 (PFAM); IPR011703 (PFAM); IPR027417 (G3DSA:3.40.50.GENE3D); IPR027417 (G3DSA:3.40.50.GENE3D); PTHR48103 (PANTHER); cd00009 (CDD); cd00009 (CDD); IPR027417 (SUPERFAMILY); IPR027417 (SUPERFAMILY); IPR027417 (SUPERFAMILY); IPR027417 (SUPERFAMILY)	P:GO:0000027; P:GO:0000055; F:GO:0005524; F:GO:0016887; C:GO:0005634; C:GO:0030687	P:ribosomal large subunit assembly; P:ribosomal large subunit export from nucleus; F:ATP binding; F:ATP hydrolysis activity; C:nucleus; C:preribosome, large subunit precursor
	1882	[INTERPRO, BLASTED, MAPPED, ANNOTATED]	g183.t3	XP_001321126.1midasin-related family	20	0.0	52.96	6	P:GO:0000027; P:GO:0000055; F:GO:0005524; F:GO:0016887; C:GO:0005634; C:GO:0030687	P:ribosomal large subunit assembly; P:ribosomal large subunit export from nucleus; F:ATP binding; F:ATP hydrolysis activity; C:nucleus; C:preribosome, large subunit precursor	EC:3.6.1; EC:3.6; EC:3; EC:3.6.1.15; EC:2.3.2.26	Acting on acid anhydrides; Acting on acid anhydrides; Hydrolases; Nucleoside-triphosphate phosphatase; HECT-type E3 ubiquitin transferase	IPR011704 (PFAM); IPR027417 (G3DSA:3.40.50.GENE3D); IPR027417 (G3DSA:3.40.50.GENE3D); IPR011703 (PFAM); IPR027417 (G3DSA:3.40.50.GENE3D); PTHR48103 (PANTHER); cd00009 (CDD); cd00009 (CDD); IPR027417 (SUPERFAMILY); IPR027417 (SUPERFAMILY); IPR027417 (SUPERFAMILY); IPR027417 (SUPERFAMILY); IPR027417 (SUPERFAMILY)	P:GO:0000027; P:GO:0000055; F:GO:0005524; F:GO:0016887; C:GO:0005634; C:GO:0030687	P:ribosomal large subunit assembly; P:ribosomal large subunit export from nucleus; F:ATP binding; F:ATP hydrolysis activity; C:nucleus; C:preribosome, large subunit precursor
	4312	[INTERPRO, BLASTED, MAPPED, ANNOTATED]	g183.t4	XP_001321126.1midasin-related family	20	0.0	49.82	6	P:GO:0000027; P:GO:0000055; F:GO:0005524; F:GO:0016887; C:GO:0005634; C:GO:0030687	P:ribosomal large subunit assembly; P:ribosomal large subunit export from nucleus; F:ATP binding; F:ATP hydrolysis activity; C:nucleus; C:preribosome, large subunit precursor	EC:3.6.1; EC:3.6; EC:3; EC:3.6.1.15; EC:2.3.2.26	Acting on acid anhydrides; Acting on acid anhydrides; Hydrolases; Nucleoside-triphosphate phosphatase; HECT-type E3 ubiquitin transferase	IPR027417 (G3DSA:3.40.50.GENE3D); IPR036465 (G3DSA:3.40.50.GENE3D); IPR011704 (PFAM); mobidb-lite (MOBIDB_LITE); PTHR48103 (PANTHER); IPR027417 (SUPERFAMILY); IPR036465 (SUPERFAMILY)	P:GO:0000027; P:GO:0000055; F:GO:0005524; F:GO:0016887; C:GO:0005634; C:GO:0030687	P:ribosomal large subunit assembly; P:ribosomal large subunit export from nucleus; F:ATP binding; F:ATP hydrolysis activity; C:nucleus; C:preribosome, large subunit precursor
	647	[INTERPRO, BLASTED, MAPPED, ANNOTATED]	g183.t5	XP_001321126.1midasin-related family	20	0.0	55.63	6	P:GO:0000027; P:GO:0000055; F:GO:0005524; F:GO:0016887; C:GO:0005634; C:GO:0030687	P:ribosomal large subunit assembly; P:ribosomal large subunit export from nucleus; F:ATP binding; F:ATP hydrolysis activity; C:nucleus; C:preribosome, large subunit precursor	EC:3.6.1; EC:3.6; EC:3; EC:3.6.1.15; EC:2.3.2.26	Acting on acid anhydrides; Acting on acid anhydrides; Hydrolases; Nucleoside-triphosphate phosphatase; HECT-type E3 ubiquitin transferase	IPR027417 (G3DSA:3.40.50.GENE3D); IPR011704 (PFAM); PIRSR007531-2 (PIRSR); PIRSR001174-2 (PIRSR); PTHR48103 (PANTHER); cd00009 (CDD); cd00009 (CDD); IPR027417 (SUPERFAMILY); IPR027417 (SUPERFAMILY); IPR027417 (SUPERFAMILY)	P:GO:0000027; P:GO:0000055; F:GO:0005524; F:GO:0016887; C:GO:0005634; C:GO:0030687	P:ribosomal large subunit assembly; P:ribosomal large subunit export from nucleus; F:ATP binding; F:ATP hydrolysis activity; C:nucleus; C:preribosome, large subunit precursor
	1499	[INTERPRO, BLASTED, MAPPED, ANNOTATED]	g183.t6	XP_001321126.1midasin-related family	20	0.0	53.86	6	P:GO:0000027; P:GO:0000055; F:GO:0005524; F:GO:0016887; C:GO:0005634; C:GO:0030687	P:ribosomal large subunit assembly; P:ribosomal large subunit export from nucleus; F:ATP binding; F:ATP hydrolysis activity; C:nucleus; C:preribosome, large subunit precursor	EC:3.6.1; EC:3.6; EC:3; EC:3.6.1.15; EC:2.3.2.26	Acting on acid anhydrides; Acting on acid anhydrides; Hydrolases; Nucleoside-triphosphate phosphatase; HECT-type E3 ubiquitin transferase	IPR011704 (PFAM); IPR027417 (G3DSA:3.40.50.GENE3D); IPR011703 (PFAM); IPR027417 (G3DSA:3.40.50.GENE3D); PTHR48103 (PANTHER); cd00009 (CDD); cd00009 (CDD); IPR027417 (SUPERFAMILY); IPR027417 (SUPERFAMILY); IPR027417 (SUPERFAMILY); IPR027417 (SUPERFAMILY)	P:GO:0000027; P:GO:0000055; F:GO:0005524; F:GO:0016887; C:GO:0005634; C:GO:0030687	P:ribosomal large subunit assembly; P:ribosomal large subunit export from nucleus; F:ATP binding; F:ATP hydrolysis activity; C:nucleus; C:preribosome, large subunit precursor
	2012	[INTERPRO, BLASTED, MAPPED, ANNOTATED]	g184.t1	XP_001321126.1midasin-related family	20	0.0	51.86	6	P:GO:0000027; P:GO:0000055; F:GO:0005524; F:GO:0016887; C:GO:0005634; C:GO:0030687	P:ribosomal large subunit assembly; P:ribosomal large subunit export from nucleus; F:ATP binding; F:ATP hydrolysis activity; C:nucleus; C:preribosome, large subunit precursor	EC:3.6.1; EC:3.6; EC:3; EC:3.6.1.15; EC:2.3.2.26	Acting on acid anhydrides; Acting on acid anhydrides; Hydrolases; Nucleoside-triphosphate phosphatase; HECT-type E3 ubiquitin transferase	IPR036465 (G3DSA:3.40.50.GENE3D); mobidb-lite (MOBIDB_LITE); PTHR33590 (PANTHER); cd00198 (CDD); IPR036465 (SUPERFAMILY)	no GO terms	no GO terms
	814	[INTERPRO, BLASTED]	g185.t1	XP_001321125.1surface antigen family	20	0.0	53.09						IPR032675 (G3DSA:3.80.10.GENE3D); IPR026906 (PFAM); IPR032675 (G3DSA:3.80.10.GENE3D); IPR032675 (G3DSA:3.80.10.GENE3D); IPR032675 (G3DSA:3.80.10.GENE3D); IPR053139 (PANTHER); SSF52058 (SUPERFAMILY); SSF52058 (SUPERFAMILY); SSF52058 (SUPERFAMILY)	no GO terms	no GO terms
	385	[INTERPRO, NO-BLAST]	g186.t1	-									IPR032675 (G3DSA:3.80.10.GENE3D); IPR026906 (PFAM); IPR032675 (G3DSA:3.80.10.GENE3D); IPR053139 (PANTHER); SSF52058 (SUPERFAMILY)	no GO terms	no GO terms
	676	[INTERPRO, BLASTED, ANNOTATED]	g187.t1	XP_001321124.1ankyrin repeat-containing family	1	0.0	100.0	2	F:GO:0005515; C:GO:0005737	F:protein binding; C:cytoplasm			IPR036770 (G3DSA:1.25.40.GENE3D); IPR036770 (G3DSA:1.25.40.GENE3D); IPR002110 (PFAM); PTHR24198 (PANTHER); IPR036770 (SUPERFAMILY)	F:GO:0005515; C:GO:0005737	F:protein binding; C:cytoplasm
	1241	[INTERPRO, BLASTED, MAPPED, ANNOTATED]	g188.t1	XP_001321123.1A-type inclusion protein, putative-related family	6	0.0	65.92	5	F:GO:0000146; F:GO:0051015; C:GO:0005737; C:GO:0016460; C:GO:0032982	F:microfilament motor activity; F:actin filament binding; C:cytoplasm; C:myosin II complex; C:myosin filament			G3DSA:1.10.287.1490 (GENE3D); mobidb-lite (MOBIDB_LITE); PTHR45615 (PANTHER)	F:GO:0000146; F:GO:0051015; C:GO:0005737; C:GO:0016460; C:GO:0032982	F:microfilament motor activity; F:actin filament binding; C:cytoplasm; C:myosin II complex; C:myosin filament
	73	[INTERPRO, BLASTED]	g189.t1	XP_001303142.1hypothetical protein TVAGG3_1025600	2	6.7E-11	64.19						mobidb-lite (MOBIDB_LITE)	no GO terms	no GO terms
	445	[INTERPRO, BLASTED]	g190.t1	EAY08898.1hypothetical protein TVAG_464460	1	2.3E-7	100.0						mobidb-lite (MOBIDB_LITE)	no GO terms	no GO terms
	540	[INTERPRO, BLASTED, MAPPED]	g191.t1	EAY08898.1hypothetical protein TVAG_464460	16	0.0	51.11	5	P:GO:0016477; P:GO:0034315; C:GO:0005730; C:GO:0005886; C:GO:0030027	P:cell migration; P:regulation of Arp2/3 complex-mediated actin nucleation; C:nucleolus; C:plasma membrane; C:lamellipodium			IPR032675 (G3DSA:3.80.10.GENE3D); SSF52047 (SUPERFAMILY)	no GO terms	no GO terms
	396	[INTERPRO, BLASTED, MAPPED, ANNOTATED]	g192.t1	XP_001321120.1axon ensheathment	18	5.57E-172	49.15	1	C:GO:0110165	C:cellular anatomical structure			SSF52047 (SUPERFAMILY)	no GO terms	no GO terms
	141	[INTERPRO, BLASTED]	g193.t1	XP_001321119.1hypothetical protein TVAGG3_1054740	6	1.06E-89	67.75						mobidb-lite (MOBIDB_LITE)	no GO terms	no GO terms
	176	[INTERPRO, BLASTED]	g194.t1	XP_001321118.1P-loop containing nucleoside triphosphate hydrolases family	1	1.58E-126	100.0						IPR027417 (G3DSA:3.40.50.GENE3D); PF08477 (PFAM); PTHR47978 (PANTHER); IPR027417 (SUPERFAMILY)	no GO terms	no GO terms
	164	[INTERPRO, BLASTED, MAPPED, ANNOTATED]	g195.t1	XP_001321117.1HMG-box family	20	4.61E-111	70.31	2	F:GO:0003677; C:GO:0005634	F:DNA binding; C:nucleus			IPR009071 (PFAM); IPR036910 (G3DSA:1.10.30.GENE3D); mobidb-lite (MOBIDB_LITE); IPR009071 (PROSITE_PROFILES); cd00084 (CDD); IPR036910 (SUPERFAMILY)	no GO terms	no GO terms
	645	[INTERPRO, BLASTED, MAPPED, ANNOTATED]	g196.t1	XP_001321116.1long chain fatty acid--CoA ligase family	20	0.0	63.05	4	P:GO:0001676; F:GO:0004467; C:GO:0005783; C:GO:0016020	P:long-chain fatty acid metabolic process; F:long-chain fatty acid-CoA ligase activity; C:endoplasmic reticulum; C:membrane	EC:6.2; EC:6.2.1.3; EC:6; EC:6.2.1	Forming carbon-sulfur bonds; Long-chain-fatty-acid--CoA ligase; Ligases; Forming carbon-sulfur bonds	IPR042099 (G3DSA:3.40.50.GENE3D); IPR000873 (PFAM); PTHR43272 (PANTHER); SSF56801 (SUPERFAMILY)	F:GO:0004467; C:GO:0005783; C:GO:0016020	F:long-chain fatty acid-CoA ligase activity; C:endoplasmic reticulum; C:membrane
	108	[INTERPRO, BLASTED]	g197.t1	XP_001277269.1hypothetical protein TVAGG3_0184330	20	1.11E-73	99.58						no IPS match	no IPS match	no IPS match
	122	[INTERPRO, BLASTED]	g198.t1	XP_051083416.1hypothetical protein TVAGG3_0818900, partial	20	5.45E-47	99.82						no IPS match	no IPS match	no IPS match
	121	[INTERPRO, BLASTED]	g199.t1	XP_051086753.1hypothetical protein TVAGG3_0615560	20	7.68E-78	95.42						no IPS match	no IPS match	no IPS match
	192	[INTERPRO, BLASTED]	g200.t1	XP_051081406.1hypothetical protein TVAGG3_1054220	20	3.33E-120	96.54						mobidb-lite (MOBIDB_LITE)	no GO terms	no GO terms
	107	[INTERPRO, BLASTED]	g201.t1	XP_051106378.1hypothetical protein TVAGG3_0061060	20	1.84E-34	92.83						no IPS match	no IPS match	no IPS match
	291	[INTERPRO, BLASTED, MAPPED, ANNOTATED]	g202.t1	XP_001312601.1protein of unknown function, DUF4106 family	20	9.25E-208	99.85	3	F:GO:0003677; F:GO:0005524; F:GO:0016787	F:DNA binding; F:ATP binding; F:hydrolase activity	EC:3	Hydrolases	IPR006758 (PFAM); IPR027417 (G3DSA:3.40.50.GENE3D); PTHR48131 (PANTHER); IPR027417 (SUPERFAMILY)	no GO terms	no GO terms
	150	[INTERPRO, BLASTED]	g203.t1	XP_001312602.1hypothetical protein TVAGG3_1054190	20	8.82E-91	95.2						mobidb-lite (MOBIDB_LITE)	no GO terms	no GO terms
	139	[INTERPRO, BLASTED]	g204.t1	EAX76584.1hypothetical protein TVAG_123690	20	8.13E-93	99.28						IPR025181 (PFAM)	no GO terms	no GO terms
	411	[INTERPRO, BLASTED]	g205.t1	XP_051092060.1hypothetical protein TVAGG3_0757260	20	1.92E-297	98.64						IPR027417 (G3DSA:3.40.50.GENE3D); IPR045455 (PFAM); IPR027417 (SUPERFAMILY)	no GO terms	no GO terms
	226	[INTERPRO, BLASTED]	g206.t1	XP_051077598.1hypothetical protein TVAGG3_0916190	20	1.88E-145	99.82						no IPS match	no IPS match	no IPS match
	177	[INTERPRO, BLASTED]	g207.t1	XP_051077961.1protein of unknown function, DUF4106 family	20	2.51E-119	99.69						no IPS match	no IPS match	no IPS match
	237	[INTERPRO, BLASTED]	g208.t1	XP_051093309.1protein of unknown function, DUF4106 family	20	1.3E-171	99.64						no IPS match	no IPS match	no IPS match
	535	[INTERPRO, BLASTED]	g208.t2	XP_051087375.1protein of unknown function, DUF4106 family	20	0.0	97.55						no IPS match	no IPS match	no IPS match
	1101	[INTERPRO, BLASTED]	g209.t1	EAY15655.1hypothetical protein TVAG_405690	20	0.0	90.9						IPR025179 (PFAM); mobidb-lite (MOBIDB_LITE); PTHR34715 (PANTHER)	no GO terms	no GO terms
	413	[INTERPRO, BLASTED, MAPPED, ANNOTATED]	g210.t1	XP_001312605.1proteasome regulatory particle assembly	13	6.19E-279	59.02	6	P:GO:0006508; P:GO:0070682; F:GO:0005515; C:GO:0005634; C:GO:0005829; C:GO:0032991	P:proteolysis; P:proteasome regulatory particle assembly; F:protein binding; C:nucleus; C:cytosol; C:protein-containing complex			IPR002110 (PFAM); IPR036770 (G3DSA:1.25.40.GENE3D); mobidb-lite (MOBIDB_LITE); PTHR24171 (PANTHER); IPR002110 (PROSITE_PROFILES); PS50297 (PROSITE_PROFILES); IPR002110 (PROSITE_PROFILES); IPR036770 (SUPERFAMILY)	F:GO:0005515	F:protein binding
	248	[INTERPRO, BLASTED, MAPPED, ANNOTATED]	g211.t1	XP_001312606.1hypothetical protein TVAGG3_1054100	5	8.34E-169	60.3	1	C:GO:0016020	C:membrane			no IPS match	no IPS match	no IPS match
	218	[INTERPRO, BLASTED]	g212.t1	EAX95637.1hypothetical protein TVAG_045240	2	2.06E-145	97.71						no IPS match	no IPS match	no IPS match
	76	[INTERPRO, BLASTED]	g213.t1	EAX77290.1hypothetical protein TVAG_522520	1	8.22E-41	96.05						no IPS match	no IPS match	no IPS match
	322	[INTERPRO, BLASTED, MAPPED, ANNOTATED]	g214.t1	XP_001312607.1protein serine/threonine kinase protein	20	1.46E-231	65.12	8	P:GO:0018105; P:GO:0018107; P:GO:0071277; P:GO:0106057; P:GO:1904262; F:GO:0004683; F:GO:0005524; C:GO:0005622	P:peptidyl-serine phosphorylation; P:peptidyl-threonine phosphorylation; P:cellular response to calcium ion; P:negative regulation of calcineurin-mediated signaling; P:negative regulation of TORC1 signaling; F:calcium/calmodulin-dependent protein kinase activity; F:ATP binding; C:intracellular anatomical structure	EC:2.7.1; EC:2.7.11.1; EC:2.7; EC:2; EC:2.7.11.17	Transferring phosphorus-containing groups; Non-specific serine/threonine protein kinase; Transferring phosphorus-containing groups; Transferases; Calcium/calmodulin-dependent protein kinase	G3DSA:1.10.510.10 (GENE3D); IPR000719 (PFAM); PIRSR000551-51 (PIRSR); PIRSR000559-2 (PIRSR); PIRSR000550-3 (PIRSR); PIRSR037993-2 (PIRSR); PIRSR000605-50 (PIRSR); PIRSR037993-1 (PIRSR); PIRSR000551-50 (PIRSR); PIRSR000619-1 (PIRSR); PIRSR000604-1 (PIRSR); PIRSR000550-1 (PIRSR); PIRSR037014-2 (PIRSR); PIRSR037568-1 (PIRSR); PIRSR000559-1 (PIRSR); PIRSR000552-1 (PIRSR); PIRSR037281-1 (PIRSR); PIRSR…	P:GO:0006468; F:GO:0004672; F:GO:0005524	P:protein phosphorylation; F:protein kinase activity; F:ATP binding
	221	[INTERPRO, BLASTED, ANNOTATED]	g215.t1	XP_051081404.1hypothetical protein TVAGG3_1054050	20	8.14E-158	99.07	1	F:GO:0003677	F:DNA binding			IPR018004 (PFAM); PTHR48135 (PANTHER); IPR017880 (PROSITE_PROFILES); IPR036887 (SUPERFAMILY)	F:GO:0003677	F:DNA binding
	106	[INTERPRO, BLASTED]	g216.t1	XP_001295088.1uncharacterized protein TVAGG3_1078840	20	1.08E-70	99.67						no IPS match	no IPS match	no IPS match
	78	[INTERPRO, BLASTED]	g217.t1	XP_051095324.1hypothetical protein TVAGG3_0527500	20	6.13E-46	99.49						no IPS match	no IPS match	no IPS match
	152	[INTERPRO, BLASTED, MAPPED, ANNOTATED]	g218.t1	XP_051082252.1repellent protein 1 family	20	1.9E-86	99.34	1	C:GO:0016020	C:membrane			mobidb-lite (MOBIDB_LITE); IPR053324 (PANTHER)	no GO terms	no GO terms
	524	[INTERPRO, BLASTED]	g219.t1	XP_051076250.1uncharacterized protein TVAGG3_1076210	20	0.0	99.61						no IPS match	no IPS match	no IPS match
	144	[INTERPRO, BLASTED]	g220.t1	XP_001325713.2hypothetical protein TVAGG3_0196590	20	5.86E-93	99.55						mobidb-lite (MOBIDB_LITE)	no GO terms	no GO terms
	90	[INTERPRO, BLASTED]	g221.t1	XP_051092327.1hypothetical protein TVAGG3_0763420	20	1.87E-32	97.52						mobidb-lite (MOBIDB_LITE)	no GO terms	no GO terms
	285	[INTERPRO, BLASTED]	g222.t1	EAX86278.1hypothetical protein TVAG_233880	20	5.17E-211	99.32						no IPS match	no IPS match	no IPS match
	1259	[INTERPRO, BLASTED, MAPPED, ANNOTATED]	g223.t1	XP_001282262.2organellar and viral DNA polymerase type B	20	0.0	96.6	5	P:GO:0006260; P:GO:0071897; F:GO:0000166; F:GO:0003677; F:GO:0003887	P:DNA replication; P:DNA biosynthetic process; F:nucleotide binding; F:DNA binding; F:DNA-directed DNA polymerase activity	EC:2.7; EC:2; EC:2.7.7.7; EC:2.7.7	Transferring phosphorus-containing groups; Transferases; DNA-directed DNA polymerase; Transferring phosphorus-containing groups	IPR006172 (PRINTS); IPR023211 (G3DSA:3.90.1600.GENE3D); IPR036397 (G3DSA:3.30.420.GENE3D); IPR004868 (PFAM); PTHR48144 (PANTHER); IPR012337 (SUPERFAMILY); IPR043502 (SUPERFAMILY)	P:GO:0006260; F:GO:0000166; F:GO:0003676; F:GO:0003677; F:GO:0003887	P:DNA replication; F:nucleotide binding; F:nucleic acid binding; F:DNA binding; F:DNA-directed DNA polymerase activity
	154	[INTERPRO, BLASTED]	g224.t1	XP_051107188.1hypothetical protein TVAGG3_0084810	20	7.22E-101	99.71						no IPS match	no IPS match	no IPS match
	286	[INTERPRO, BLASTED]	g225.t1	XP_051078657.1KilA, N-terminal/APSES-type HTH, DNA-binding family	20	6.19E-199	98.39						IPR018004 (PFAM); IPR017880 (PROSITE_PROFILES)	no GO terms	no GO terms
	124	[INTERPRO, BLASTED]	g226.t1	XP_001289929.1hypothetical protein TVAGG3_0800880	20	9.23E-85	99.52						no IPS match	no IPS match	no IPS match
	321	[INTERPRO, BLASTED]	g227.t1	XP_051078637.1organellar and viral DNA polymerase type B	20	7.17E-227	98.71						IPR024365 (PFAM)	no GO terms	no GO terms
	194	[INTERPRO, BLASTED]	g228.t1	XP_051087677.1His-Me finger endonucleases family	20	6.07E-142	98.53						IPR003615 (PFAM); G3DSA:3.90.75.20 (GENE3D); IPR044925 (SUPERFAMILY)	no GO terms	no GO terms
	361	[INTERPRO, BLASTED, ANNOTATED]	g229.t1	XP_051092480.1integrase core domain containing protein family	20	2.34E-259	98.79	2	P:GO:0015074; F:GO:0003676	P:DNA integration; F:nucleic acid binding			IPR036397 (G3DSA:3.30.420.GENE3D); IPR001584 (PFAM); mobidb-lite (MOBIDB_LITE); PTHR46585 (PANTHER); IPR001584 (PROSITE_PROFILES); IPR012337 (SUPERFAMILY)	P:GO:0015074; F:GO:0003676	P:DNA integration; F:nucleic acid binding
	918	[INTERPRO, BLASTED]	g230.t1	XP_051086727.1organellar and viral DNA polymerase type B	20	0.0	78.09						G3DSA:1.20.5.320 (GENE3D); PF12789 (PFAM); IPR053827 (PFAM); mobidb-lite (MOBIDB_LITE); PTHR19051 (PANTHER)	no GO terms	no GO terms
	466	[INTERPRO, BLASTED, MAPPED, ANNOTATED]	g231.t1	XP_001312608.1hypothetical protein TVAGG3_1053990	2	0.0	77.49	1	C:GO:0016020	C:membrane			mobidb-lite (MOBIDB_LITE)	no GO terms	no GO terms
	238	[INTERPRO, BLASTED, MAPPED, ANNOTATED]	g232.t1	XP_001312609.1regulation of protein localization to cell-cell adherens junction	20	9.86E-172	56.15	10	P:GO:0006887; P:GO:0007264; P:GO:0030587; P:GO:0032879; P:GO:0033298; P:GO:0042331; P:GO:0051490; F:GO:0005096; C:GO:0000331; C:GO:0005829	P:exocytosis; P:small GTPase-mediated signal transduction; P:sorocarp development; P:regulation of localization; P:contractile vacuole organization; P:phototaxis; P:negative regulation of filopodium assembly; F:GTPase activator activity; C:contractile vacuole; C:cytosol			IPR008936 (G3DSA:1.10.555.GENE3D); IPR000198 (PFAM); PTHR45808 (PANTHER); IPR000198 (PROSITE_PROFILES); cd00159 (CDD); IPR008936 (SUPERFAMILY)	P:GO:0007165; P:GO:0007264; F:GO:0005096; C:GO:0005737	P:signal transduction; P:small GTPase-mediated signal transduction; F:GTPase activator activity; C:cytoplasm
	155	[INTERPRO, BLASTED, MAPPED, ANNOTATED]	g233.t1	XP_001579084.1ribosomal protein S2, eukaryotic and archaeal form	20	2.7E-82	62.51	32	P:GO:0000028; P:GO:0000184; P:GO:0000447; P:GO:0000461; P:GO:0002181; P:GO:0006405; P:GO:0006413; P:GO:0006611; P:GO:0006614; P:GO:0015833; P:GO:0030855; P:GO:0031503; P:GO:0043043; P:GO:0043604; P:GO:0043628; P:GO:0044248; P:GO:0051029; P:GO:0071166; P:GO:0098609; F:GO:0003735; F:GO:0005055; F:GO:0043022; F:GO:0043236; C:GO:0005576; C:GO:0005604; C:GO:0005654; C:GO:0005886; C:GO:0010494; C:GO:00…	P:ribosomal small subunit assembly; P:nuclear-transcribed mRNA catabolic process, nonsense-mediated decay; P:endonucleolytic cleavage in ITS1 to separate SSU-rRNA from 5.8S rRNA and LSU-rRNA from tricistronic rRNA transcript (SSU-rRNA, 5.8S rRNA, LSU-rRNA); P:endonucleolytic cleavage to generate mature 3'-end of SSU-rRNA from (SSU-rRNA, 5.8S rRNA, LSU-rRNA); P:cytoplasmic translation; P:RNA expor…	EC:3.2.1.50; EC:6.4.1.4	Alpha-N-acetylglucosaminidase; Methylcrotonoyl-CoA carboxylase	G3DSA:3.40.50.10490 (GENE3D); IPR005707 (PANTHER); IPR023591 (SUPERFAMILY)	P:GO:0006412; F:GO:0003735; C:GO:0015935	P:translation; F:structural constituent of ribosome; C:small ribosomal subunit
	88	[INTERPRO, BLASTED, MAPPED, ANNOTATED]	g234.t1	XP_001312612.1structural constituent of ribosome	20	1.7E-52	75.88	32	P:GO:0000028; P:GO:0000184; P:GO:0000447; P:GO:0000461; P:GO:0002181; P:GO:0006405; P:GO:0006413; P:GO:0006611; P:GO:0006614; P:GO:0015833; P:GO:0030855; P:GO:0031503; P:GO:0043043; P:GO:0043604; P:GO:0043628; P:GO:0044248; P:GO:0051029; P:GO:0071166; P:GO:0098609; F:GO:0003735; F:GO:0005055; F:GO:0043022; F:GO:0043236; C:GO:0005576; C:GO:0005604; C:GO:0005654; C:GO:0005886; C:GO:0010494; C:GO:00…	P:ribosomal small subunit assembly; P:nuclear-transcribed mRNA catabolic process, nonsense-mediated decay; P:endonucleolytic cleavage in ITS1 to separate SSU-rRNA from 5.8S rRNA and LSU-rRNA from tricistronic rRNA transcript (SSU-rRNA, 5.8S rRNA, LSU-rRNA); P:endonucleolytic cleavage to generate mature 3'-end of SSU-rRNA from (SSU-rRNA, 5.8S rRNA, LSU-rRNA); P:cytoplasmic translation; P:RNA expor…	EC:3.2.1.50; EC:6.4.1.4	Alpha-N-acetylglucosaminidase; Methylcrotonoyl-CoA carboxylase	G3DSA:3.40.50.10490 (GENE3D); IPR005707 (PANTHER)	P:GO:0006412; F:GO:0003735; C:GO:0015935	P:translation; F:structural constituent of ribosome; C:small ribosomal subunit
	201	[INTERPRO, BLASTED, MAPPED, ANNOTATED]	g235.t1	XP_001312613.1glycine-rich protein family	20	1.71E-92	64.67	2	F:GO:0004713; C:GO:0005886	F:protein tyrosine kinase activity; C:plasma membrane	EC:2.7.10; EC:2.7.1; EC:2.7; EC:2	Transferring phosphorus-containing groups; Transferring phosphorus-containing groups; Transferring phosphorus-containing groups; Transferases	IPR055163 (PFAM); mobidb-lite (MOBIDB_LITE)	no GO terms	no GO terms
	1205	[INTERPRO, BLASTED]	g236.t1	XP_001312614.1armadillo (ARM) repeat-containing protein family	3	0.0	60.47						IPR016024 (SUPERFAMILY)	no GO terms	no GO terms
	427	[INTERPRO, BLASTED, MAPPED, ANNOTATED]	g237.t1	XP_001295529.1STKc MAK like domain-containing protein	20	6.31E-315	79.15	7	P:GO:0006468; P:GO:0010468; P:GO:0035556; F:GO:0004674; F:GO:0005524; C:GO:0005634; C:GO:0005737	P:protein phosphorylation; P:regulation of gene expression; P:intracellular signal transduction; F:protein serine/threonine kinase activity; F:ATP binding; C:nucleus; C:cytoplasm	EC:2.7.1; EC:2.7.11.1; EC:2.7; EC:2; EC:2.7.11.22	Transferring phosphorus-containing groups; Non-specific serine/threonine protein kinase; Transferring phosphorus-containing groups; Transferases; Cyclin-dependent kinase	G3DSA:1.10.510.10:FF:001171 (FUNFAM); G3DSA:3.30.200.20:FF:000545 (FUNFAM); G3DSA:3.30.200.20 (GENE3D); IPR000719 (PFAM); G3DSA:1.10.510.10 (GENE3D); PIRSR037393-1 (PIRSR); PIRSR630220-2 (PIRSR); PIRSR000556-2 (PIRSR); PIRSR500951-2 (PIRSR); PIRSR000559-2 (PIRSR); PIRSR500947-50 (PIRSR); PIRSR038165-51 (PIRSR); PIRSR600239-51 (PIRSR); PIRSR038172-1 (PIRSR); PIRSR630616-1 (PIRSR); PIRSR000632-1 (P…	P:GO:0006468; F:GO:0004672; F:GO:0005524	P:protein phosphorylation; F:protein kinase activity; F:ATP binding
	647	[INTERPRO, BLASTED, MAPPED, ANNOTATED]	g238.t1	XP_001299916.1regulation of choline O-acetyltransferase protein	20	0.0	58.47	6	P:GO:0006508; P:GO:0007155; F:GO:0004222; F:GO:0046872; C:GO:0005737; C:GO:0016020	P:proteolysis; P:cell adhesion; F:metalloendopeptidase activity; F:metal ion binding; C:cytoplasm; C:membrane	EC:3.4.24; EC:3.4; EC:3.6.4.13; EC:3; EC:3.4.24.36	Acting on peptide bonds (peptidases); Acting on peptide bonds (peptidases); RNA helicase; Hydrolases; Leishmanolysin	G3DSA:3.10.170.20:FF:000003 (FUNFAM); G3DSA:3.90.132.10:FF:000004 (FUNFAM); G3DSA:3.10.170.20 (GENE3D); G3DSA:3.90.132.10 (GENE3D); IPR001577 (PFAM); PIRSR601577-1 (PIRSR); PIRSR601577-2 (PIRSR); mobidb-lite (MOBIDB_LITE); IPR001577 (PANTHER); SSF55486 (SUPERFAMILY)	P:GO:0006508; P:GO:0007155; F:GO:0004222; F:GO:0008233; C:GO:0005737; C:GO:0016020	P:proteolysis; P:cell adhesion; F:metalloendopeptidase activity; F:peptidase activity; C:cytoplasm; C:membrane
	112	[INTERPRO, BLASTED]	g239.t1	EAX87557.1hypothetical protein TVAG_340110	1	1.65E-65	99.06						mobidb-lite (MOBIDB_LITE)	no GO terms	no GO terms
	628	[INTERPRO, BLASTED]	g240.t1	EAX87557.1hypothetical protein TVAG_340110	14	0.0	79.46						IPR012337 (SUPERFAMILY)	no GO terms	no GO terms
	384	[INTERPRO, BLASTED, MAPPED, ANNOTATED]	g241.t1	XP_001299918.1regulation of choline O-acetyltransferase protein	20	1.91E-256	61.72	6	P:GO:0006508; P:GO:0007155; F:GO:0004222; F:GO:0046872; C:GO:0005737; C:GO:0016020	P:proteolysis; P:cell adhesion; F:metalloendopeptidase activity; F:metal ion binding; C:cytoplasm; C:membrane	EC:3.4.24; EC:3.4; EC:3.6.4.13; EC:3; EC:3.4.24.36	Acting on peptide bonds (peptidases); Acting on peptide bonds (peptidases); RNA helicase; Hydrolases; Leishmanolysin	G3DSA:3.90.132.10:FF:000004 (FUNFAM); IPR001577 (PFAM); G3DSA:3.90.132.10 (GENE3D); PIRSR601577-2 (PIRSR); mobidb-lite (MOBIDB_LITE); IPR001577 (PANTHER); SSF55486 (SUPERFAMILY)	P:GO:0006508; P:GO:0007155; F:GO:0004222; F:GO:0008233; C:GO:0005737; C:GO:0016020	P:proteolysis; P:cell adhesion; F:metalloendopeptidase activity; F:peptidase activity; C:cytoplasm; C:membrane
	80	[INTERPRO, BLASTED, MAPPED, ANNOTATED]	g242.t1	XP_001299916.1regulation of choline O-acetyltransferase protein	2	9.13E-20	63.5	3	P:GO:0009987; F:GO:0008237; C:GO:0005737	P:cellular process; F:metallopeptidase activity; C:cytoplasm	EC:3.4; EC:3.6.4.13; EC:3; EC:3.4.24.36	Acting on peptide bonds (peptidases); RNA helicase; Hydrolases; Leishmanolysin	no IPS match	no IPS match	no IPS match
	200	[INTERPRO, BLASTED, MAPPED, ANNOTATED]	g243.t1	XP_001312616.1RNA polymerase II transcription regulator recruiting protein	20	1.94E-141	66.53	5	P:GO:0006357; P:GO:0009301; F:GO:0000978; F:GO:0000981; C:GO:0005634	P:regulation of transcription by RNA polymerase II; P:snRNA transcription; F:RNA polymerase II cis-regulatory region sequence-specific DNA binding; F:DNA-binding transcription factor activity, RNA polymerase II-specific; C:nucleus			G3DSA:1.10.10.60 (GENE3D); PF13921 (PFAM); G3DSA:1.10.10.60 (GENE3D); IPR050560 (PANTHER); IPR001005 (PROSITE_PROFILES); IPR001005 (PROSITE_PROFILES); IPR017930 (PROSITE_PROFILES); IPR017930 (PROSITE_PROFILES); IPR001005 (CDD); IPR001005 (CDD); IPR009057 (SUPERFAMILY)	P:GO:0006355; F:GO:0000978; F:GO:0000981; C:GO:0005634	P:regulation of DNA-templated transcription; F:RNA polymerase II cis-regulatory region sequence-specific DNA binding; F:DNA-binding transcription factor activity, RNA polymerase II-specific; C:nucleus
	362	[INTERPRO, BLASTED, MAPPED, ANNOTATED]	g244.t1	XP_001312617.1MAP kinase kinase protein	20	2.99E-267	59.29	6	P:GO:0000165; P:GO:0006468; F:GO:0004674; F:GO:0004708; F:GO:0005524; C:GO:0005737	P:MAPK cascade; P:protein phosphorylation; F:protein serine/threonine kinase activity; F:MAP kinase kinase activity; F:ATP binding; C:cytoplasm	EC:2.7.1; EC:2.7.12.1; EC:2.7.11.1; EC:2.7.12.2; EC:2.7; EC:2	Transferring phosphorus-containing groups; Dual-specificity kinase; Non-specific serine/threonine protein kinase; Mitogen-activated protein kinase kinase; Transferring phosphorus-containing groups; Transferases	IPR000719 (PFAM); G3DSA:1.10.510.10 (GENE3D); PIRSR630616-3 (PIRSR); PIRSR000620-2 (PIRSR); PIRSR000556-2 (PIRSR); PIRSR037568-1 (PIRSR); PIRSR000624-2 (PIRSR); PIRSR037921-2 (PIRSR); PIRSR637770-1 (PIRSR); PIRSR037281-2 (PIRSR); PIRSR000631-1 (PIRSR); PIRSR630220-2 (PIRSR); PIRSR000636-2 (PIRSR); PIRSR500947-50 (PIRSR); PIRSR000604-1 (PIRSR); PIRSR000554-2 (PIRSR); PIRSR500950-50 (PIRSR); PIRSR0…	P:GO:0000165; P:GO:0006468; F:GO:0004672; F:GO:0004708; F:GO:0005524	P:MAPK cascade; P:protein phosphorylation; F:protein kinase activity; F:MAP kinase kinase activity; F:ATP binding
	247	[INTERPRO, BLASTED, MAPPED, ANNOTATED]	g245.t1	XP_001312618.1protein ubiquitination	20	7.8E-178	57.0	2	P:GO:0006357; F:GO:0008134	P:regulation of transcription by RNA polymerase II; F:transcription factor binding			IPR036770 (G3DSA:1.25.40.GENE3D); IPR002110 (PFAM); IPR028320 (PANTHER); IPR036770 (SUPERFAMILY)	P:GO:0006355; P:GO:0006357; F:GO:0005515; F:GO:0008134	P:regulation of DNA-templated transcription; P:regulation of transcription by RNA polymerase II; F:protein binding; F:transcription factor binding
	144	[INTERPRO, BLASTED, MAPPED]	g246.t1	XP_001312619.1hypothetical protein TVAGG3_1049690	4	1.44E-93	63.52	2	F:GO:0003677; C:GO:0005634	F:DNA binding; C:nucleus			no IPS match	no IPS match	no IPS match
	498	[INTERPRO, BLASTED, MAPPED, ANNOTATED]	g247.t1	XP_001312620.1WD40 repeat-like family	20	0.0	48.95	11	P:GO:0000349; P:GO:0045292; P:GO:0070534; F:GO:0005515; F:GO:0061630; C:GO:0000974; C:GO:0005739; C:GO:0005829; C:GO:0016593; C:GO:0071006; C:GO:0071014	P:generation of catalytic spliceosome for first transesterification step; P:mRNA cis splicing, via spliceosome; P:protein K63-linked ubiquitination; F:protein binding; F:ubiquitin protein ligase activity; C:Prp19 complex; C:mitochondrion; C:cytosol; C:Cdc73/Paf1 complex; C:U2-type catalytic step 1 spliceosome; C:post-mRNA release spliceosomal complex	EC:2.3; EC:2; EC:2.3.2.27; EC:2.3.2	Acyltransferases; Transferases; RING-type E3 ubiquitin transferase; Acyltransferases	IPR015943 (G3DSA:2.130.10.GENE3D); IPR015943 (G3DSA:2.130.10.GENE3D); mobidb-lite (MOBIDB_LITE); IPR051510 (PANTHER); IPR036322 (SUPERFAMILY)	F:GO:0005515; C:GO:0016593	F:protein binding; C:Cdc73/Paf1 complex
	196	[INTERPRO, BLASTED, MAPPED, ANNOTATED]	g248.t1	XP_001312621.1protein serine/threonine kinase protein	20	2.1E-134	71.45	3	P:GO:0035556; F:GO:0005509; C:GO:0005737	P:intracellular signal transduction; F:calcium ion binding; C:cytoplasm			G3DSA:1.10.238.10 (GENE3D); G3DSA:1.10.238.10 (GENE3D); IPR002048 (PFAM); IPR051581 (PANTHER); IPR002048 (PROSITE_PROFILES); IPR002048 (PROSITE_PROFILES); IPR002048 (PROSITE_PROFILES); IPR011992 (SUPERFAMILY)	F:GO:0005509	F:calcium ion binding
	538	[INTERPRO, BLASTED, ANNOTATED]	g249.t1	XP_001312622.1ubiquitin-like family	2	0.0	76.14	1	F:GO:0005515	F:protein binding			mobidb-lite (MOBIDB_LITE); IPR000626 (PROSITE_PROFILES); IPR029071 (SUPERFAMILY)	F:GO:0005515	F:protein binding
	2368	[INTERPRO, BLASTED, MAPPED, ANNOTATED]	g250.t1	XP_001312623.1platelet formation protein family	20	0.0	49.95	1	F:GO:0005515	F:protein binding			IPR000409 (PFAM); IPR036372 (G3DSA:1.10.1540.GENE3D); IPR015943 (G3DSA:2.130.10.GENE3D); IPR050865 (PANTHER); IPR000409 (PROSITE_PROFILES); IPR000409 (CDD); IPR036372 (SUPERFAMILY); IPR036322 (SUPERFAMILY)	F:GO:0005515	F:protein binding
	489	[INTERPRO, BLASTED, MAPPED]	g251.t1	XP_001312624.1hypothetical protein TVAGG3_1049740	20	0.0	52.72	1	F:GO:0005096	F:GTPase activator activity			no IPS match	no IPS match	no IPS match
	1550	[INTERPRO, BLASTED, MAPPED]	g252.t1	XP_001312625.1aggrephagy protein	20	0.0	42.73	1	C:GO:0016020	C:membrane			IPR050865 (PANTHER)	no GO terms	no GO terms
	320	[INTERPRO, BLASTED, MAPPED, ANNOTATED]	g253.t1	XP_001312626.1glycosyltransferase family	20	5.35E-242	52.2	1	F:GO:0016757	F:glycosyltransferase activity	EC:2.4	Glycosyltransferases	IPR049625 (PFAM)	F:GO:0016757	F:glycosyltransferase activity
	135	[INTERPRO, BLASTED, ANNOTATED]	g254.t1	XP_001312627.1ankyrin repeat, PH and SEC7 domain containing protein SECG-related family	1	3.32E-22	100.0	1	F:GO:0005515	F:protein binding			IPR002110 (PRINTS); IPR002110 (PFAM); IPR036770 (G3DSA:1.25.40.GENE3D); IPR002110 (PFAM); IPR036770 (G3DSA:1.25.40.GENE3D); mobidb-lite (MOBIDB_LITE); PTHR24188 (PANTHER); IPR002110 (PROSITE_PROFILES); IPR002110 (PROSITE_PROFILES); PS50297 (PROSITE_PROFILES); PS50297 (PROSITE_PROFILES); PS50297 (PROSITE_PROFILES); IPR002110 (PROSITE_PROFILES); IPR036770 (SUPERFAMILY)	F:GO:0005515	F:protein binding
	749	[INTERPRO, BLASTED, MAPPED, ANNOTATED]	g255.t1	XP_001312628.1ribonuclease inhibitor domain-containing protein	20	0.0	52.63	1	C:GO:0016020	C:membrane			IPR026906 (PFAM); IPR032675 (G3DSA:3.80.10.GENE3D); IPR032675 (G3DSA:3.80.10.GENE3D); IPR053139 (PANTHER); SSF52058 (SUPERFAMILY); SSF52058 (SUPERFAMILY)	no GO terms	no GO terms
	919	[INTERPRO, BLASTED, MAPPED, ANNOTATED]	g256.t1	XP_001312629.1hypothetical protein TVAGG3_1049800	20	0.0	49.67	1	C:GO:0016020	C:membrane			IPR032675 (G3DSA:3.80.10.GENE3D); IPR032675 (G3DSA:3.80.10.GENE3D); IPR026906 (PFAM); IPR032675 (G3DSA:3.80.10.GENE3D); mobidb-lite (MOBIDB_LITE); IPR037727 (PANTHER); SSF52058 (SUPERFAMILY)	no GO terms	no GO terms
	137	[INTERPRO, NO-BLAST]	g257.t1	-									no IPS match	no IPS match	no IPS match
	402	[INTERPRO, BLASTED, ANNOTATED]	g258.t1	XP_001312630.1nerve growth factor signaling pathway	20	4.32E-73	62.76	1	F:GO:0005515	F:protein binding			IPR036770 (G3DSA:1.25.40.GENE3D); IPR002110 (PFAM); IPR036770 (G3DSA:1.25.40.GENE3D); IPR002110 (PFAM); PTHR24188 (PANTHER); IPR002110 (PROSITE_PROFILES); IPR002110 (PROSITE_PROFILES); PS50297 (PROSITE_PROFILES); IPR002110 (PROSITE_PROFILES); IPR002110 (PROSITE_PROFILES); PS50297 (PROSITE_PROFILES); PS50297 (PROSITE_PROFILES); PS50297 (PROSITE_PROFILES); IPR036770 (SUPERFAMILY)	F:GO:0005515	F:protein binding
	284	[INTERPRO, BLASTED, MAPPED, ANNOTATED]	g259.t1	XP_001312631.1retrograde transport, endosome to Golgi	20	1.04E-205	48.6	5	P:GO:0006886; P:GO:0042147; C:GO:0005768; C:GO:0005829; C:GO:0030904	P:intracellular protein transport; P:retrograde transport, endosome to Golgi; C:endosome; C:cytosol; C:retromer complex			G3DSA:2.60.40.640:FF:000054 (FUNFAM); G3DSA:2.60.40.640:FF:000072 (FUNFAM); IPR014752 (G3DSA:2.60.40.GENE3D); IPR014752 (G3DSA:2.60.40.GENE3D); IPR028934 (PFAM); IPR028934 (PANTHER)	P:GO:0006886	P:intracellular protein transport
	1145	[INTERPRO, BLASTED, MAPPED]	g260.t1	XP_001312632.1hypothetical protein TVAGG3_1049840	20	0.0	47.48	4	P:GO:0035556; P:GO:1902412; F:GO:0008017; C:GO:0030496	P:intracellular signal transduction; P:regulation of mitotic cytokinesis; F:microtubule binding; C:midbody			mobidb-lite (MOBIDB_LITE)	no GO terms	no GO terms
	2779	[INTERPRO, BLASTED]	g261.t1	XP_001312633.1hypothetical protein TVAGG3_1049850	8	0.0	49.24						no IPS match	no IPS match	no IPS match
	155	[INTERPRO, BLASTED, MAPPED, ANNOTATED]	g262.t1	XP_001302337.1RNA polymerase II transcription regulator recruiting protein	20	5.71E-103	72.22	4	P:GO:0006357; F:GO:0000978; F:GO:0000981; C:GO:0005634	P:regulation of transcription by RNA polymerase II; F:RNA polymerase II cis-regulatory region sequence-specific DNA binding; F:DNA-binding transcription factor activity, RNA polymerase II-specific; C:nucleus			IPR001005 (PFAM); G3DSA:1.10.10.60 (GENE3D); G3DSA:1.10.10.60 (GENE3D); IPR050560 (PANTHER); IPR017930 (PROSITE_PROFILES); IPR017930 (PROSITE_PROFILES); IPR017884 (PROSITE_PROFILES); IPR001005 (PROSITE_PROFILES); IPR001005 (PROSITE_PROFILES); IPR001005 (CDD); IPR001005 (CDD); IPR009057 (SUPERFAMILY)	P:GO:0006355; F:GO:0000978; F:GO:0000981; C:GO:0005634	P:regulation of DNA-templated transcription; F:RNA polymerase II cis-regulatory region sequence-specific DNA binding; F:DNA-binding transcription factor activity, RNA polymerase II-specific; C:nucleus
	437	[INTERPRO, BLASTED, MAPPED, ANNOTATED]	g263.t1	XP_001302338.1glycerol kinase protein	20	1.14E-309	60.63	11	P:GO:0006071; P:GO:0009052; P:GO:0016310; P:GO:0019693; P:GO:0035963; P:GO:0043030; P:GO:0050727; P:GO:0071222; P:GO:0071353; F:GO:0050277; C:GO:0005829	P:glycerol metabolic process; P:pentose-phosphate shunt, non-oxidative branch; P:phosphorylation; P:ribose phosphate metabolic process; P:cellular response to interleukin-13; P:regulation of macrophage activation; P:regulation of inflammatory response; P:cellular response to lipopolysaccharide; P:cellular response to interleukin-4; F:sedoheptulokinase activity; C:cytosol	EC:2.7.1; EC:2.7; EC:2; EC:2.7.1.14	Transferring phosphorus-containing groups; Transferring phosphorus-containing groups; Transferases; Sedoheptulokinase	G3DSA:3.30.420.40:FF:000431 (FUNFAM); G3DSA:3.30.420.40 (GENE3D); G3DSA:3.30.420.40 (GENE3D); IPR000577 (PIRSF); IPR018484 (PFAM); PTHR10196 (PANTHER); IPR042027 (CDD); IPR043129 (SUPERFAMILY); IPR043129 (SUPERFAMILY)	P:GO:0005975; P:GO:0006071; P:GO:0016310; F:GO:0016301; F:GO:0050277; C:GO:0005829	P:carbohydrate metabolic process; P:glycerol metabolic process; P:phosphorylation; F:kinase activity; F:sedoheptulokinase activity; C:cytosol
	87	[INTERPRO, BLASTED, MAPPED, ANNOTATED]	g264.t1	XP_001302339.1ubiquitin-specific protease activity protein	14	3.75E-53	56.13	21	P:GO:0006355; P:GO:0016236; P:GO:0030968; P:GO:0035523; P:GO:0035871; P:GO:0043161; P:GO:0044248; P:GO:0070536; P:GO:0070887; P:GO:0071108; P:GO:0090087; P:GO:1904153; P:GO:1904293; P:GO:1990167; P:GO:1990168; F:GO:0004843; F:GO:0031625; F:GO:0061578; F:GO:1990380; C:GO:0005634; C:GO:0005829	P:regulation of DNA-templated transcription; P:macroautophagy; P:endoplasmic reticulum unfolded protein response; P:protein K29-linked deubiquitination; P:protein K11-linked deubiquitination; P:proteasome-mediated ubiquitin-dependent protein catabolic process; P:cellular catabolic process; P:protein K63-linked deubiquitination; P:cellular response to chemical stimulus; P:protein K48-linked deubiq…	EC:3.4; EC:3; EC:3.4.19.12	Acting on peptide bonds (peptidases); Hydrolases; Ubiquitinyl hydrolase 1	G3DSA:3.10.20.90 (GENE3D)	no GO terms	no GO terms
	134	[INTERPRO, BLASTED, MAPPED, ANNOTATED]	g265.t1	XP_001302339.1ubiquitin-specific protease activity protein	20	3.5E-91	59.7	21	P:GO:0006355; P:GO:0016236; P:GO:0030968; P:GO:0035523; P:GO:0035871; P:GO:0043161; P:GO:0044248; P:GO:0070536; P:GO:0070887; P:GO:0071108; P:GO:0090087; P:GO:1904153; P:GO:1904293; P:GO:1990167; P:GO:1990168; F:GO:0004843; F:GO:0031625; F:GO:0061578; F:GO:1990380; C:GO:0005634; C:GO:0005829	P:regulation of DNA-templated transcription; P:macroautophagy; P:endoplasmic reticulum unfolded protein response; P:protein K29-linked deubiquitination; P:protein K11-linked deubiquitination; P:proteasome-mediated ubiquitin-dependent protein catabolic process; P:cellular catabolic process; P:protein K63-linked deubiquitination; P:cellular response to chemical stimulus; P:protein K48-linked deubiq…	EC:3.4; EC:3; EC:3.4.19.12	Acting on peptide bonds (peptidases); Hydrolases; Ubiquitinyl hydrolase 1	PF24560 (PFAM); G3DSA:3.90.70.80 (GENE3D); PTHR13312 (PANTHER); IPR038765 (SUPERFAMILY)	P:GO:0016579; P:GO:0030968; P:GO:0036503; F:GO:0004843; C:GO:0005634; C:GO:0005829	P:protein deubiquitination; P:endoplasmic reticulum unfolded protein response; P:ERAD pathway; F:cysteine-type deubiquitinase activity; C:nucleus; C:cytosol
	594	[INTERPRO, BLASTED, MAPPED, ANNOTATED]	g266.t1	XP_001302340.1glycoprotein 38 family	3	0.0	60.55	1	C:GO:0016020	C:membrane			mobidb-lite (MOBIDB_LITE); PTHR16861 (PANTHER); cd12087 (CDD)	no GO terms	no GO terms
	1000	[INTERPRO, BLASTED, MAPPED, ANNOTATED]	g267.t1	XP_001302341.1uncharacterized protein TVAGG3_1050090	20	0.0	48.58	1	C:GO:0016020	C:membrane			IPR032675 (G3DSA:3.80.10.GENE3D); IPR026906 (PFAM); IPR032675 (G3DSA:3.80.10.GENE3D); IPR032675 (G3DSA:3.80.10.GENE3D); IPR053139 (PANTHER); SSF52058 (SUPERFAMILY); SSF52058 (SUPERFAMILY); SSF52058 (SUPERFAMILY)	no GO terms	no GO terms
	1114	[INTERPRO, BLASTED, MAPPED, ANNOTATED]	g268.t1	XP_001324621.1leucine-rich repeats (6 copies)-containing protein	20	0.0	47.6	1	C:GO:0016020	C:membrane			IPR026906 (PFAM); IPR032675 (G3DSA:3.80.10.GENE3D); IPR032675 (G3DSA:3.80.10.GENE3D); IPR032675 (G3DSA:3.80.10.GENE3D); mobidb-lite (MOBIDB_LITE); IPR053139 (PANTHER); SSF52058 (SUPERFAMILY); SSF52058 (SUPERFAMILY); SSF52058 (SUPERFAMILY)	no GO terms	no GO terms
	147	[INTERPRO, BLASTED, MAPPED]	g268.t2	XP_001312720.1uncharacterized protein TVAGG3_1055580	12	3.33E-27	54.41	1	C:GO:0016020	C:membrane			IPR032675 (G3DSA:3.80.10.GENE3D); IPR026906 (PFAM); SSF52058 (SUPERFAMILY)	no GO terms	no GO terms
	844	[INTERPRO, BLASTED, MAPPED, ANNOTATED]	g268.t3	XP_001324621.1leucine-rich repeats (6 copies)-containing protein	20	0.0	47.59	1	C:GO:0016020	C:membrane			IPR032675 (G3DSA:3.80.10.GENE3D); IPR026906 (PFAM); IPR032675 (G3DSA:3.80.10.GENE3D); IPR032675 (G3DSA:3.80.10.GENE3D); mobidb-lite (MOBIDB_LITE); IPR053139 (PANTHER); SSF52058 (SUPERFAMILY); SSF52058 (SUPERFAMILY)	no GO terms	no GO terms
	2430	[INTERPRO, BLASTED, MAPPED, ANNOTATED]	g269.t1	XP_001324622.1aggrephagy protein	20	0.0	44.13	1	F:GO:0005515	F:protein binding			IPR015943 (G3DSA:2.130.10.GENE3D); IPR000409 (PFAM); IPR036372 (G3DSA:1.10.1540.GENE3D); mobidb-lite (MOBIDB_LITE); IPR050865 (PANTHER); IPR000409 (PROSITE_PROFILES); IPR023362 (PROSITE_PROFILES); IPR036322 (SUPERFAMILY); IPR036372 (SUPERFAMILY)	F:GO:0005515	F:protein binding
	954	[INTERPRO, BLASTED, MAPPED, ANNOTATED]	g270.t1	XP_001324623.1mannose-6-phosphate receptor family member family	20	0.0	47.06	1	C:GO:0000139	C:Golgi membrane			IPR009011 (G3DSA:2.70.130.GENE3D); IPR009011 (G3DSA:2.70.130.GENE3D); IPR018939 (PFAM); PTHR15071 (PANTHER); IPR009011 (SUPERFAMILY)	no GO terms	no GO terms
	220	[INTERPRO, BLASTED, MAPPED, ANNOTATED]	g271.t1	XP_001324624.1ARF-like 2 binding protein BART family	20	1.29E-149	58.25	5	P:GO:0060271; F:GO:0005515; C:GO:0005930; C:GO:0035869; C:GO:0097546	P:cilium assembly; F:protein binding; C:axoneme; C:ciliary transition zone; C:ciliary base			IPR042541 (G3DSA:1.20.1520.GENE3D); IPR023379 (PFAM); IPR038888 (PANTHER)	C:GO:0005930; C:GO:0097546	C:axoneme; C:ciliary base
	368	[INTERPRO, BLASTED, MAPPED, ANNOTATED]	g272.t1	XP_001324625.1alanine dehydrogenase family	20	2.88E-268	84.44	3	P:GO:0042853; F:GO:0000286; C:GO:0005886	P:L-alanine catabolic process; F:alanine dehydrogenase activity; C:plasma membrane	EC:1.4; EC:1; EC:1.4.1.1	Acting on the CH-NH(2) group of donors; Oxidoreductases; Alanine dehydrogenase	G3DSA:3.40.50.720:FF:000049 (FUNFAM); IPR007886 (PFAM); IPR008141 (NCBIFAM); IPR007698 (PFAM); IPR008141 (PIRSF); G3DSA:3.40.50.720 (GENE3D); G3DSA:3.40.50.720 (GENE3D); PIRSR000183-3 (PIRSR); PIRSR500134-3 (PIRSR); PIRSR000183-2 (PIRSR); PIRSR000445-3 (PIRSR); PIRSR000183-1 (PIRSR); PIRSR018250-3 (PIRSR); PIRSR000188-2 (PIRSR); PTHR42795 (PANTHER); IPR008141 (CDD); IPR036291 (SUPERFAMILY); SSF52…	P:GO:0006524; P:GO:0042853; F:GO:0000286; C:GO:0005886	P:alanine catabolic process; P:L-alanine catabolic process; F:alanine dehydrogenase activity; C:plasma membrane
	455	[INTERPRO, BLASTED, MAPPED, ANNOTATED]	g273.t1	XP_001324626.1amino acid transmembrane transporter protein	20	5.69E-310	64.65	16	P:GO:0016241; P:GO:0022402; P:GO:0032008; P:GO:0045786; P:GO:0071230; P:GO:0071495; P:GO:0098656; P:GO:1901699; P:GO:1901701; P:GO:1902475; F:GO:0008509; F:GO:0015179; F:GO:0015318; C:GO:0005654; C:GO:0005765; C:GO:0005770	P:regulation of macroautophagy; P:cell cycle process; P:positive regulation of TOR signaling; P:negative regulation of cell cycle; P:cellular response to amino acid stimulus; P:cellular response to endogenous stimulus; P:monoatomic anion transmembrane transport; P:cellular response to nitrogen compound; P:cellular response to oxygen-containing compound; P:L-alpha-amino acid transmembrane transpor…			IPR013057 (PFAM); mobidb-lite (MOBIDB_LITE); PTHR22950 (PANTHER)	P:GO:0003333; F:GO:0015179; C:GO:0016020	P:amino acid transmembrane transport; F:L-amino acid transmembrane transporter activity; C:membrane
	183	[INTERPRO, BLASTED, MAPPED, ANNOTATED]	g274.t1	XP_001324627.1glycosyltransferase 8 domain-containing protein family	4	1.02E-130	72.28	3	F:GO:0016757; C:GO:0005794; C:GO:0016020	F:glycosyltransferase activity; C:Golgi apparatus; C:membrane	EC:2.4; EC:2	Glycosyltransferases; Transferases	IPR002495 (PFAM); IPR029044 (G3DSA:3.90.550.GENE3D); IPR029044 (SUPERFAMILY)	F:GO:0016757	F:glycosyltransferase activity
	138	[INTERPRO, BLASTED, MAPPED, ANNOTATED]	g275.t1	XP_001327019.1glycosyl transferase	4	1.6E-27	57.14	2	P:GO:0000271; F:GO:0016757	P:polysaccharide biosynthetic process; F:glycosyltransferase activity	EC:2.4; EC:2	Glycosyltransferases; Transferases	IPR002495 (PFAM); IPR029044 (G3DSA:3.90.550.GENE3D); IPR029044 (SUPERFAMILY)	F:GO:0016757	F:glycosyltransferase activity
	880	[INTERPRO, BLASTED, MAPPED, ANNOTATED]	g276.t1	XP_001324631.1DNA repair DEAD helicase RAD3/XP-D subfamily member family	20	0.0	54.05	10	P:GO:0006289; P:GO:1990918; F:GO:0003677; F:GO:0003678; F:GO:0005524; F:GO:0016818; F:GO:0016853; F:GO:0046872; F:GO:0051536; C:GO:0005634	P:nucleotide-excision repair; P:double-strand break repair involved in meiotic recombination; F:DNA binding; F:DNA helicase activity; F:ATP binding; F:hydrolase activity, acting on acid anhydrides, in phosphorus-containing anhydrides; F:isomerase activity; F:metal ion binding; F:iron-sulfur cluster binding; C:nucleus	EC:3.6.1; EC:3.6.4.12; EC:3.6.4.13; EC:3.6; EC:3; EC:5	Acting on acid anhydrides; DNA helicase; RNA helicase; Acting on acid anhydrides; Hydrolases; Isomerases	G3DSA:3.40.50.300:FF:001352 (FUNFAM); IPR010614 (PFAM); IPR027417 (G3DSA:3.40.50.GENE3D); IPR013020 (NCBIFAM); IPR006555 (PFAM); IPR027417 (G3DSA:3.40.50.GENE3D); IPR045028 (PANTHER); IPR014013 (PROSITE_PROFILES); cd18788 (CDD); IPR027417 (SUPERFAMILY)	P:GO:0006139; P:GO:0006289; P:GO:1990918; F:GO:0003676; F:GO:0003677; F:GO:0003678; F:GO:0004386; F:GO:0005524; F:GO:0016818; C:GO:0005634	P:nucleobase-containing compound metabolic process; P:nucleotide-excision repair; P:double-strand break repair involved in meiotic recombination; F:nucleic acid binding; F:DNA binding; F:DNA helicase activity; F:helicase activity; F:ATP binding; F:hydrolase activity, acting on acid anhydrides, in phosphorus-containing anhydrides; C:nucleus
	2943	[INTERPRO, BLASTED, MAPPED, ANNOTATED]	g277.t1	XP_001324632.1guanyl-nucleotide exchange factor protein	20	0.0	48.68	2	F:GO:0004842; C:GO:0005737	F:ubiquitin-protein transferase activity; C:cytoplasm	EC:2.3; EC:2; EC:2.3.2	Acyltransferases; Transferases; Acyltransferases	IPR000569 (PFAM); G3DSA:3.30.2160.10 (GENE3D); G3DSA:3.30.2410.10 (GENE3D); G3DSA:3.90.1750.10 (GENE3D); PIRSR001569-1 (PIRSR); IPR042469 (PANTHER); IPR000569 (PROSITE_PROFILES); IPR035983 (SUPERFAMILY)	F:GO:0004842; C:GO:0005737	F:ubiquitin-protein transferase activity; C:cytoplasm
	321	[INTERPRO, BLASTED]	g278.t1	XP_001324633.1hypothetical protein TVAGG3_1050460	19	5.27E-229	48.3						no IPS match	no IPS match	no IPS match
	172	[INTERPRO, BLASTED, MAPPED, ANNOTATED]	g279.t1	XP_001324634.1RNA polymerase II transcription regulator recruiting protein	20	2.27E-119	72.48	5	P:GO:0006357; P:GO:0009301; F:GO:0000978; F:GO:0000981; C:GO:0005634	P:regulation of transcription by RNA polymerase II; P:snRNA transcription; F:RNA polymerase II cis-regulatory region sequence-specific DNA binding; F:DNA-binding transcription factor activity, RNA polymerase II-specific; C:nucleus			PF13921 (PFAM); G3DSA:1.10.10.60 (GENE3D); G3DSA:1.10.10.60 (GENE3D); mobidb-lite (MOBIDB_LITE); IPR050560 (PANTHER); IPR017930 (PROSITE_PROFILES); IPR017930 (PROSITE_PROFILES); IPR001005 (PROSITE_PROFILES); IPR001005 (PROSITE_PROFILES); IPR001005 (CDD); IPR001005 (CDD); IPR009057 (SUPERFAMILY)	P:GO:0006355; F:GO:0000978; F:GO:0000981; C:GO:0005634	P:regulation of DNA-templated transcription; F:RNA polymerase II cis-regulatory region sequence-specific DNA binding; F:DNA-binding transcription factor activity, RNA polymerase II-specific; C:nucleus
	180	[INTERPRO, BLASTED, MAPPED, ANNOTATED]	g279.t2	XP_001324634.1RNA polymerase II transcription regulator recruiting protein	20	2.51E-125	72.93	5	P:GO:0006357; P:GO:0009301; F:GO:0000978; F:GO:0000981; C:GO:0005634	P:regulation of transcription by RNA polymerase II; P:snRNA transcription; F:RNA polymerase II cis-regulatory region sequence-specific DNA binding; F:DNA-binding transcription factor activity, RNA polymerase II-specific; C:nucleus			G3DSA:1.10.10.60 (GENE3D); PF13921 (PFAM); G3DSA:1.10.10.60 (GENE3D); mobidb-lite (MOBIDB_LITE); IPR050560 (PANTHER); IPR017930 (PROSITE_PROFILES); IPR017930 (PROSITE_PROFILES); IPR001005 (PROSITE_PROFILES); IPR001005 (PROSITE_PROFILES); IPR001005 (CDD); IPR001005 (CDD); IPR009057 (SUPERFAMILY)	P:GO:0006355; F:GO:0000978; F:GO:0000981; C:GO:0005634	P:regulation of DNA-templated transcription; F:RNA polymerase II cis-regulatory region sequence-specific DNA binding; F:DNA-binding transcription factor activity, RNA polymerase II-specific; C:nucleus
	399	[INTERPRO, BLASTED, MAPPED, ANNOTATED]	g280.t1	XP_001324635.1spectrin binding	20	2.23E-235	51.52	1	F:GO:0005515	F:protein binding			IPR002110 (PFAM); IPR036770 (G3DSA:1.25.40.GENE3D); IPR002110 (PFAM); PTHR24159 (PANTHER); IPR002110 (PROSITE_PROFILES); IPR002110 (PROSITE_PROFILES); PS50297 (PROSITE_PROFILES); PS50297 (PROSITE_PROFILES); PS50297 (PROSITE_PROFILES); IPR002110 (PROSITE_PROFILES); IPR036770 (SUPERFAMILY)	F:GO:0005515	F:protein binding
	576	[INTERPRO, BLASTED, MAPPED, ANNOTATED]	g281.t1	XP_001324636.1EGF domain-specific O-linked N-acetylglucosamine family	19	0.0	46.38	2	F:GO:0016757; C:GO:0016020	F:glycosyltransferase activity; C:membrane	EC:2.4.2.38; EC:2.4; EC:2	Glycoprotein 2-beta-D-xylosyltransferase; Glycosyltransferases; Transferases	IPR007657 (PANTHER)	F:GO:0016757	F:glycosyltransferase activity
	101	[INTERPRO, BLASTED, MAPPED, ANNOTATED]	g282.t1	XP_001308229.1histone H4-2	20	1.51E-61	98.17	6	P:GO:0006334; F:GO:0003677; F:GO:0030527; F:GO:0046982; C:GO:0000786; C:GO:0005634	P:nucleosome assembly; F:DNA binding; F:structural constituent of chromatin; F:protein heterodimerization activity; C:nucleosome; C:nucleus			IPR001951 (PRINTS); G3DSA:1.10.20.10:FF:000007 (FUNFAM); IPR009072 (G3DSA:1.10.20.GENE3D); IPR035425 (PFAM); mobidb-lite (MOBIDB_LITE); PTHR10484 (PANTHER); IPR001951 (CDD); IPR009072 (SUPERFAMILY)	F:GO:0003677; F:GO:0030527; F:GO:0046982	F:DNA binding; F:structural constituent of chromatin; F:protein heterodimerization activity
	138	[INTERPRO, BLASTED, MAPPED, ANNOTATED]	g283.t1	XP_001308219.1histone H3/CENP-A	20	6.65E-78	89.7	5	F:GO:0003677; F:GO:0030527; F:GO:0046982; C:GO:0000786; C:GO:0005730	F:DNA binding; F:structural constituent of chromatin; F:protein heterodimerization activity; C:nucleosome; C:nucleolus			IPR000164 (PRINTS); G3DSA:1.10.20.10:FF:000001 (FUNFAM); IPR009072 (G3DSA:1.10.20.GENE3D); IPR007125 (PFAM); mobidb-lite (MOBIDB_LITE); IPR000164 (PANTHER); IPR009072 (SUPERFAMILY)	F:GO:0003677; F:GO:0030527; F:GO:0046982; C:GO:0000786	F:DNA binding; F:structural constituent of chromatin; F:protein heterodimerization activity; C:nucleosome
	228	[INTERPRO, BLASTED, MAPPED, ANNOTATED]	g284.t1	XP_001324639.1eukaryotic translation initiation factor 3 subunit G family	20	1.18E-149	62.15	5	P:GO:0006325; P:GO:0018393; P:GO:0051276; F:GO:0003723; F:GO:1901363	P:chromatin organization; P:internal peptidyl-lysine acetylation; P:chromosome organization; F:RNA binding; F:heterocyclic compound binding			IPR000504 (PFAM); IPR012677 (G3DSA:3.30.70.GENE3D); mobidb-lite (MOBIDB_LITE); PTHR10352 (PANTHER); IPR000504 (PROSITE_PROFILES); cd00590 (CDD); IPR035979 (SUPERFAMILY)	F:GO:0003676; F:GO:0003723	F:nucleic acid binding; F:RNA binding
	409	[INTERPRO, BLASTED]	g285.t1	XP_001324640.1hypothetical protein TVAGG3_1050530	1	7.97E-227	100.0						G3DSA:6.10.250.3110 (GENE3D); PIRSR002855-2 (PIRSR)	no GO terms	no GO terms
	292	[INTERPRO, BLASTED, MAPPED, ANNOTATED]	g286.t1	XP_001324641.1uncharacterized protein TVAGG3_1050540	20	4.8E-215	55.69	3	C:GO:0005783; C:GO:0005794; C:GO:0005886	C:endoplasmic reticulum; C:Golgi apparatus; C:plasma membrane			IPR005045 (PIRSF); IPR005045 (PFAM); IPR005045 (PANTHER)	C:GO:0005783; C:GO:0005794; C:GO:0005886; C:GO:0016020	C:endoplasmic reticulum; C:Golgi apparatus; C:plasma membrane; C:membrane
	2063	[INTERPRO, BLASTED, MAPPED, ANNOTATED]	g287.t1	XP_001324642.1ataxia telangiectasia mutated (ATM) -related family	20	0.0	47.53	29	P:GO:0006338; P:GO:0016242; P:GO:0031929; F:GO:0004676; F:GO:0004677; F:GO:0004679; F:GO:0004694; F:GO:0004711; F:GO:0005515; F:GO:0005524; F:GO:0035175; F:GO:0035402; F:GO:0035403; F:GO:0035979; F:GO:0044022; F:GO:0044023; F:GO:0044024; F:GO:0044025; F:GO:0072354; F:GO:0072371; F:GO:0072518; F:GO:0140823; F:GO:0140855; F:GO:0140857; F:GO:1990244; C:GO:0005634; C:GO:0005737; C:GO:0031931; C:GO:00…	P:chromatin remodeling; P:negative regulation of macroautophagy; P:TOR signaling; F:3-phosphoinositide-dependent protein kinase activity; F:DNA-dependent protein kinase activity; F:AMP-activated protein kinase activity; F:eukaryotic translation initiation factor 2alpha kinase activity; F:ribosomal protein S6 kinase activity; F:protein binding; F:ATP binding; F:histone H3S10 kinase activity; F:his…	EC:2.7.1; EC:2.7.11.1; EC:2.7; EC:2; EC:2.7.1.137	Transferring phosphorus-containing groups; Non-specific serine/threonine protein kinase; Transferring phosphorus-containing groups; Transferases; Phosphatidylinositol 3-kinase	G3DSA:1.25.10.10:FF:000877 (FUNFAM); G3DSA:1.10.1070.11:FF:000055 (FUNFAM); IPR003151 (PFAM); IPR011989 (G3DSA:1.25.10.GENE3D); IPR036940 (G3DSA:1.10.1070.GENE3D); IPR024585 (PFAM); IPR000403 (PFAM); IPR011989 (G3DSA:1.25.10.GENE3D); mobidb-lite (MOBIDB_LITE); IPR050517 (PANTHER); IPR000403 (PROSITE_PROFILES); IPR014009 (PROSITE_PROFILES); cd00142 (CDD); IPR016024 (SUPERFAMILY); IPR011009 (SUPERF…	P:GO:0016242; P:GO:0031929; F:GO:0004674; F:GO:0005515; C:GO:0005634; C:GO:0005737; C:GO:0031931; C:GO:0031932	P:negative regulation of macroautophagy; P:TOR signaling; F:protein serine/threonine kinase activity; F:protein binding; C:nucleus; C:cytoplasm; C:TORC1 complex; C:TORC2 complex
	447	[INTERPRO, BLASTED]	g288.t1	EAY12420.1hypothetical protein TVAG_445320	1	5.88E-241	99.43						IPR011989 (G3DSA:1.25.10.GENE3D); IPR011989 (G3DSA:1.25.10.GENE3D); IPR016024 (SUPERFAMILY)	no GO terms	no GO terms
	169	[INTERPRO, BLASTED, MAPPED, ANNOTATED]	g289.t1	XP_001324644.1hypothetical protein TVAGG3_1050570	2	2.97E-114	99.11	1	C:GO:0016020	C:membrane			no IPS match	no IPS match	no IPS match
	449	[INTERPRO, BLASTED, MAPPED, ANNOTATED]	g290.t1	XP_001324645.2protein polyglutamylation	20	0.0	61.97	7	P:GO:0000226; P:GO:0018095; F:GO:0005524; F:GO:0015631; F:GO:0046872; F:GO:0070740; C:GO:0036064	P:microtubule cytoskeleton organization; P:protein polyglutamylation; F:ATP binding; F:tubulin binding; F:metal ion binding; F:tubulin-glutamic acid ligase activity; C:ciliary basal body	EC:6.3.2.61; EC:6.3; EC:6.3.2; EC:6	n/a; Forming carbon-nitrogen bonds; Forming carbon-nitrogen bonds; Ligases	IPR004344 (PFAM); G3DSA:3.30.470.20 (GENE3D); PIRSR038186-2 (PIRSR); PTHR12241 (PANTHER); IPR004344 (PROSITE_PROFILES); SSF56059 (SUPERFAMILY)	P:GO:0000226; P:GO:0018095; P:GO:0036211; F:GO:0015631; F:GO:0070740; C:GO:0036064	P:microtubule cytoskeleton organization; P:protein polyglutamylation; P:protein modification process; F:tubulin binding; F:tubulin-glutamic acid ligase activity; C:ciliary basal body
	457	[INTERPRO, BLASTED, MAPPED, ANNOTATED]	g290.t2	XP_001324645.2protein polyglutamylation	20	0.0	61.79	7	P:GO:0000226; P:GO:0018095; F:GO:0005524; F:GO:0015631; F:GO:0046872; F:GO:0070740; C:GO:0036064	P:microtubule cytoskeleton organization; P:protein polyglutamylation; F:ATP binding; F:tubulin binding; F:metal ion binding; F:tubulin-glutamic acid ligase activity; C:ciliary basal body	EC:6.3.2.61; EC:6.3; EC:6.3.2; EC:6	n/a; Forming carbon-nitrogen bonds; Forming carbon-nitrogen bonds; Ligases	G3DSA:3.30.470.20 (GENE3D); IPR004344 (PFAM); PIRSR038186-2 (PIRSR); PTHR12241 (PANTHER); IPR004344 (PROSITE_PROFILES); SSF56059 (SUPERFAMILY)	P:GO:0000226; P:GO:0018095; P:GO:0036211; F:GO:0015631; F:GO:0070740; C:GO:0036064	P:microtubule cytoskeleton organization; P:protein polyglutamylation; P:protein modification process; F:tubulin binding; F:tubulin-glutamic acid ligase activity; C:ciliary basal body
	506	[INTERPRO, BLASTED, ANNOTATED]	g291.t1	XP_001324649.1histone-lysine N-methyltransferase family	20	1.09E-281	68.53	1	F:GO:0005515	F:protein binding			IPR002110 (PRINTS); IPR002110 (PFAM); IPR002110 (PFAM); IPR036770 (G3DSA:1.25.40.GENE3D); IPR036770 (G3DSA:1.25.40.GENE3D); mobidb-lite (MOBIDB_LITE); IPR039323 (PANTHER); PS50297 (PROSITE_PROFILES); PS50297 (PROSITE_PROFILES); IPR002110 (PROSITE_PROFILES); IPR002110 (PROSITE_PROFILES); IPR002110 (PROSITE_PROFILES); PS50297 (PROSITE_PROFILES); IPR036770 (SUPERFAMILY)	F:GO:0005515	F:protein binding
	185	[INTERPRO, BLASTED, MAPPED, ANNOTATED]	g292.t1	XP_052946217.1putative signal peptidase	20	3.43E-22	53.9	8	P:GO:0006465; P:GO:0006518; P:GO:0006886; P:GO:0015833; P:GO:0043603; P:GO:0045047; F:GO:0008233; C:GO:0005787	P:signal peptide processing; P:peptide metabolic process; P:intracellular protein transport; P:peptide transport; P:amide metabolic process; P:protein targeting to ER; F:peptidase activity; C:signal peptidase complex	EC:3.4; EC:3; EC:3.4.21.89	Acting on peptide bonds (peptidases); Hydrolases; Signal peptidase I	IPR001733 (PRINTS); IPR001733 (NCBIFAM); IPR001733 (PANTHER); cd06462 (CDD)	P:GO:0006465; F:GO:0008233; C:GO:0005787; C:GO:0016020	P:signal peptide processing; F:peptidase activity; C:signal peptidase complex; C:membrane
	87	[INTERPRO, NO-BLAST]	g293.t1	-									no IPS match	no IPS match	no IPS match
	293	[INTERPRO, BLASTED, MAPPED]	g294.t1	XP_001324650.1protein ubiquitination	20	6.79E-211	53.89	4	P:GO:0045036; F:GO:0030941; C:GO:0009707; C:GO:0016020	P:protein targeting to chloroplast; F:chloroplast targeting sequence binding; C:chloroplast outer membrane; C:membrane			IPR020683 (PFAM); IPR036770 (G3DSA:1.25.40.GENE3D); PTHR24159 (PANTHER); IPR036770 (SUPERFAMILY)	no GO terms	no GO terms
	1075	[INTERPRO, BLASTED, MAPPED, ANNOTATED]	g295.t1	XP_001324651.1coagulation factor 5/8 C-terminal domain-containing protein family	20	0.0	54.45	3	P:GO:0045493; F:GO:0046559; C:GO:0016020	P:xylan catabolic process; F:alpha-glucuronidase activity; C:membrane	EC:3.2.1.139; EC:3.2; EC:3; EC:3.2.1	Alpha-glucuronidase; Glycosylases; Hydrolases; Glycosylases	IPR029018 (G3DSA:3.30.379.GENE3D); IPR032287 (PFAM); IPR005154 (PFAM); PTHR47406 (PANTHER); IPR029018 (SUPERFAMILY)	P:GO:0045493; F:GO:0046559	P:xylan catabolic process; F:alpha-glucuronidase activity
	303	[INTERPRO, BLASTED, MAPPED, ANNOTATED]	g296.t1	XP_001324653.1serine/threonine-protein phosphatase PPA2A-related family	20	1.91E-231	86.29	30	P:GO:0000082; P:GO:0000724; P:GO:0001933; P:GO:0006338; P:GO:0006357; P:GO:0006470; P:GO:0009910; P:GO:0030590; P:GO:0030866; P:GO:0032873; P:GO:0040001; P:GO:0046329; P:GO:0048194; P:GO:0048208; F:GO:0004674; F:GO:0017018; F:GO:0033192; F:GO:0140791; F:GO:0180004; F:GO:0180005; F:GO:0180006; F:GO:0180007; F:GO:0180008; F:GO:1990439; C:GO:0000159; C:GO:0000235; C:GO:0005634; C:GO:0005829; C:GO:00…	P:G1/S transition of mitotic cell cycle; P:double-strand break repair via homologous recombination; P:negative regulation of protein phosphorylation; P:chromatin remodeling; P:regulation of transcription by RNA polymerase II; P:protein dephosphorylation; P:negative regulation of flower development; P:first cell cycle pseudocleavage; P:cortical actin cytoskeleton organization; P:negative regulatio…	EC:2.7.1; EC:3.1.3.16; EC:2.7.11.1; EC:3.1; EC:2.7; EC:2; EC:3; EC:3.1.3	Transferring phosphorus-containing groups; Protein-serine/threonine phosphatase; Non-specific serine/threonine protein kinase; Acting on ester bonds; Transferring phosphorus-containing groups; Transferases; Hydrolases; Acting on ester bonds	IPR006186 (PRINTS); IPR029052 (G3DSA:3.60.21.GENE3D); IPR004843 (PFAM); PIRSR641768-1 (PIRSR); IPR047129 (PANTHER); cd07415 (CDD); IPR029052 (SUPERFAMILY)	F:GO:0004722; F:GO:0016787	F:protein serine/threonine phosphatase activity; F:hydrolase activity
	5816	[INTERPRO, BLASTED, MAPPED, ANNOTATED]	g297.t1	XP_001324654.1KREV interaction trapped 1-related family	20	0.0	47.9	37	P:GO:0002576; P:GO:0006936; P:GO:0007043; P:GO:0007044; P:GO:0007155; P:GO:0007229; P:GO:0030866; P:GO:0032507; P:GO:0033622; P:GO:0036498; P:GO:0040028; P:GO:0042059; P:GO:0048731; P:GO:0061062; P:GO:0065008; P:GO:0070887; P:GO:0072327; F:GO:0001786; F:GO:0003779; F:GO:0005178; F:GO:0005200; F:GO:0017166; F:GO:0030274; F:GO:0035091; F:GO:0043168; C:GO:0001726; C:GO:0005576; C:GO:0005604; C:GO:00…	P:platelet degranulation; P:muscle contraction; P:cell-cell junction assembly; P:cell-substrate junction assembly; P:cell adhesion; P:integrin-mediated signaling pathway; P:cortical actin cytoskeleton organization; P:maintenance of protein location in cell; P:integrin activation; P:IRE1-mediated unfolded protein response; P:regulation of vulval development; P:negative regulation of epidermal grow…			IPR011993 (G3DSA:2.30.29.GENE3D); IPR019748 (PFAM); mobidb-lite (MOBIDB_LITE); IPR051594 (PANTHER); IPR000299 (PROSITE_PROFILES); IPR000299 (PROSITE_PROFILES); IPR000299 (PROSITE_PROFILES); IPR035963 (SUPERFAMILY); IPR035963 (SUPERFAMILY); IPR035963 (SUPERFAMILY); IPR035963 (SUPERFAMILY)	C:GO:0005856; C:GO:0005886	C:cytoskeleton; C:plasma membrane
	5842	[INTERPRO, BLASTED, MAPPED, ANNOTATED]	g297.t2	XP_001324654.1KREV interaction trapped 1-related family	20	0.0	47.77	37	P:GO:0002576; P:GO:0006936; P:GO:0007043; P:GO:0007044; P:GO:0007155; P:GO:0007229; P:GO:0030866; P:GO:0032507; P:GO:0033622; P:GO:0036498; P:GO:0040028; P:GO:0042059; P:GO:0048731; P:GO:0061062; P:GO:0065008; P:GO:0070887; P:GO:0072327; F:GO:0001786; F:GO:0003779; F:GO:0005178; F:GO:0005200; F:GO:0017166; F:GO:0030274; F:GO:0035091; F:GO:0043168; C:GO:0001726; C:GO:0005576; C:GO:0005604; C:GO:00…	P:platelet degranulation; P:muscle contraction; P:cell-cell junction assembly; P:cell-substrate junction assembly; P:cell adhesion; P:integrin-mediated signaling pathway; P:cortical actin cytoskeleton organization; P:maintenance of protein location in cell; P:integrin activation; P:IRE1-mediated unfolded protein response; P:regulation of vulval development; P:negative regulation of epidermal grow…			IPR011993 (G3DSA:2.30.29.GENE3D); IPR019748 (PFAM); mobidb-lite (MOBIDB_LITE); IPR051594 (PANTHER); IPR000299 (PROSITE_PROFILES); IPR000299 (PROSITE_PROFILES); IPR000299 (PROSITE_PROFILES); IPR035963 (SUPERFAMILY); IPR035963 (SUPERFAMILY); IPR035963 (SUPERFAMILY); IPR035963 (SUPERFAMILY)	C:GO:0005856; C:GO:0005886	C:cytoskeleton; C:plasma membrane
	1745	[INTERPRO, BLASTED, MAPPED, ANNOTATED]	g298.t1	XP_001324654.1KREV interaction trapped 1-related family	20	0.0	48.27	2	C:GO:0005856; C:GO:0005886	C:cytoskeleton; C:plasma membrane			IPR051594 (PANTHER)	C:GO:0005886	C:plasma membrane
	2695	[INTERPRO, BLASTED, MAPPED, ANNOTATED]	g298.t2	XP_001324654.1KREV interaction trapped 1-related family	20	0.0	47.65	2	C:GO:0005856; C:GO:0005886	C:cytoskeleton; C:plasma membrane			mobidb-lite (MOBIDB_LITE); IPR051594 (PANTHER)	C:GO:0005886	C:plasma membrane
	930	[INTERPRO, BLASTED, MAPPED]	g299.t1	XP_001324655.1leucine-rich repeats (6 copies)-containing protein	20	0.0	56.08	4	P:GO:0006508; F:GO:0004252; F:GO:0008236; C:GO:0016020	P:proteolysis; F:serine-type endopeptidase activity; F:serine-type peptidase activity; C:membrane			IPR032675 (G3DSA:3.80.10.GENE3D); IPR032675 (G3DSA:3.80.10.GENE3D); G3DSA:3.40.50.12480 (GENE3D); IPR032675 (G3DSA:3.80.10.GENE3D); IPR026906 (PFAM); IPR032675 (G3DSA:3.80.10.GENE3D); IPR053139 (PANTHER); SSF52058 (SUPERFAMILY); SSF52058 (SUPERFAMILY); SSF52058 (SUPERFAMILY); SSF52058 (SUPERFAMILY)	no GO terms	no GO terms
	382	[INTERPRO, BLASTED, MAPPED]	g300.t1	XP_001324656.1leucine-rich repeats (6 copies)-containing protein	20	8.8E-161	59.62	1	C:GO:0016020	C:membrane			IPR032675 (G3DSA:3.80.10.GENE3D); IPR026906 (PFAM); IPR032675 (G3DSA:3.80.10.GENE3D); IPR032675 (G3DSA:3.80.10.GENE3D); IPR053139 (PANTHER); SSF52058 (SUPERFAMILY); SSF52058 (SUPERFAMILY)	no GO terms	no GO terms
	99	[INTERPRO, BLASTED, MAPPED, ANNOTATED]	g301.t1	XP_001323014.1DegT/DnrJ/EryC1/StrS aminotransferase family	20	1.44E-50	75.52	3	P:GO:0000271; F:GO:0008483; F:GO:0030170	P:polysaccharide biosynthetic process; F:transaminase activity; F:pyridoxal phosphate binding	EC:2.6.1; EC:1.17.1.1; EC:2; EC:2.6	Transferring nitrogenous groups; CDP-4-dehydro-6-deoxyglucose reductase; Transferases; Transferring nitrogenous groups	IPR015422 (G3DSA:3.90.1150.GENE3D); IPR000653 (PFAM); IPR015424 (SUPERFAMILY)	no GO terms	no GO terms
	430	[INTERPRO, BLASTED]	g302.t1	XP_051087638.1hypothetical protein TVAGG3_0636320	20	1.39E-311	80.7						no IPS match	no IPS match	no IPS match
	1581	[INTERPRO, BLASTED, MAPPED, ANNOTATED]	g303.t1	EAX82751.1ABC transporter AbcG-related protein	17	4.35E-73	79.84	1	F:GO:0016301	F:kinase activity	EC:2.7; EC:2	Transferring phosphorus-containing groups; Transferases	mobidb-lite (MOBIDB_LITE); IPR053371 (PANTHER)	no GO terms	no GO terms
	230	[INTERPRO, BLASTED]	g304.t1	XP_001323015.1hypothetical protein TVAGG3_0421230	1	7.63E-142	95.5						no IPS match	no IPS match	no IPS match
	220	[INTERPRO, BLASTED, ANNOTATED]	g305.t1	XP_051095137.1hypothetical protein TVAGG3_0523410	20	4.36E-157	98.43	1	F:GO:0003677	F:DNA binding			IPR018004 (PFAM); PTHR48135 (PANTHER); IPR017880 (PROSITE_PROFILES); IPR036887 (SUPERFAMILY)	F:GO:0003677	F:DNA binding
	167	[INTERPRO, BLASTED, MAPPED, ANNOTATED]	g306.t1	XP_001323001.1twister family	20	5.37E-116	69.14	7	P:GO:0030317; P:GO:0040011; P:GO:0051674; P:GO:0070286; F:GO:0045505; F:GO:0051087; C:GO:0005737	P:flagellated sperm motility; P:locomotion; P:localization of cell; P:axonemal dynein complex assembly; F:dynein intermediate chain binding; F:protein-folding chaperone binding; C:cytoplasm			IPR041442 (PFAM); IPR026697 (PANTHER)	P:GO:0070286; F:GO:0045505; F:GO:0051087; C:GO:0005737	P:axonemal dynein complex assembly; F:dynein intermediate chain binding; F:protein-folding chaperone binding; C:cytoplasm
	78	[INTERPRO, BLASTED]	g307.t1	XP_001314304.2N-acetylmuramoyl-l-alanine amidase family	20	4.87E-43	97.11				EC:3.5.1.28	N-acetylmuramoyl-L-alanine amidase	no IPS match	no IPS match	no IPS match
	546	[INTERPRO, BLASTED]	g308.t1	XP_051088724.1hypothetical protein TVAGG3_0665020	20	0.0	99.39						PTHR48123 (PANTHER)	no GO terms	no GO terms
	271	[INTERPRO, BLASTED]	g309.t1	XP_051110046.1hypothetical protein TVAGG3_0163450	20	2.61E-188	99.37						IPR027417 (G3DSA:3.40.50.GENE3D); IPR006758 (PFAM); PTHR48123 (PANTHER)	no GO terms	no GO terms
	299	[INTERPRO, BLASTED]	g310.t1	XP_051085449.1hypothetical protein TVAGG3_0869880	20	2.03E-215	98.9						no IPS match	no IPS match	no IPS match
	218	[INTERPRO, BLASTED]	g311.t1	XP_051078737.1hypothetical protein TVAGG3_0949030	20	2.14E-147	99.14						mobidb-lite (MOBIDB_LITE)	no GO terms	no GO terms
	773	[INTERPRO, BLASTED, MAPPED, ANNOTATED]	g312.t1	XP_001328411.1keratin-associated protein family	20	0.0	76.01	1	C:GO:0016020	C:membrane			IPR053827 (PFAM); PTHR19051 (PANTHER)	no GO terms	no GO terms
	443	[INTERPRO, BLASTED]	g313.t1	XP_001315993.1hypothetical protein TVAGG3_1051380	1	2.23E-310	100.0						IPR011989 (G3DSA:1.25.10.GENE3D); IPR016024 (SUPERFAMILY)	no GO terms	no GO terms
	1864	[INTERPRO, BLASTED, MAPPED, ANNOTATED]	g314.t1	XP_001315996.1lipid binding	20	0.0	47.75	3	C:GO:0001891; C:GO:0031143; C:GO:0032009	C:phagocytic cup; C:pseudopodium; C:early phagosome			mobidb-lite (MOBIDB_LITE); PTHR46155 (PANTHER); IPR011050 (SUPERFAMILY)	no GO terms	no GO terms
	78	[INTERPRO, BLASTED]	g315.t1	XP_001283222.2N-acetylmuramoyl-l-alanine amidase family	20	2.14E-46	99.81				EC:3.5.1.28	N-acetylmuramoyl-L-alanine amidase	no IPS match	no IPS match	no IPS match
	546	[INTERPRO, BLASTED]	g316.t1	XP_051109853.1hypothetical protein TVAGG3_0158020	20	0.0	99.01						PTHR48123 (PANTHER)	no GO terms	no GO terms
	271	[INTERPRO, BLASTED]	g317.t1	EAY02236.1hypothetical protein TVAG_438260	20	3.7E-188	99.35						IPR027417 (G3DSA:3.40.50.GENE3D); PTHR48123 (PANTHER)	no GO terms	no GO terms
	299	[INTERPRO, BLASTED]	g318.t1	XP_051101155.1hypothetical protein TVAGG3_0360420	20	3.37E-214	99.13						no IPS match	no IPS match	no IPS match
	227	[INTERPRO, BLASTED]	g319.t1	EAY23688.1hypothetical protein TVAG_120260	20	2.92E-154	96.84						no IPS match	no IPS match	no IPS match
	559	[INTERPRO, BLASTED]	g320.t1	XP_051076417.1phage tail repeat-like family	20	6.73E-282	80.81						IPR053827 (PFAM); mobidb-lite (MOBIDB_LITE); PTHR19051 (PANTHER)	no GO terms	no GO terms
	509	[INTERPRO, BLASTED, MAPPED, ANNOTATED]	g321.t1	XP_001316001.1protein serine/threonine kinase protein	20	0.0	64.86	90	P:GO:0000921; P:GO:0001403; P:GO:0002224; P:GO:0006487; P:GO:0006691; P:GO:0006935; P:GO:0006954; P:GO:0007095; P:GO:0007117; P:GO:0007269; P:GO:0007411; P:GO:0007416; P:GO:0007528; P:GO:0008088; P:GO:0008306; P:GO:0009411; P:GO:0010458; P:GO:0010971; P:GO:0018105; P:GO:0022604; P:GO:0030010; P:GO:0030036; P:GO:0030516; P:GO:0031569; P:GO:0032147; P:GO:0032496; P:GO:0032675; P:GO:0032680; P:GO:00…	P:septin ring assembly; P:invasive growth in response to glucose limitation; P:toll-like receptor signaling pathway; P:protein N-linked glycosylation; P:leukotriene metabolic process; P:chemotaxis; P:inflammatory response; P:mitotic G2 DNA damage checkpoint signaling; P:budding cell bud growth; P:neurotransmitter secretion; P:axon guidance; P:synapse assembly; P:neuromuscular junction development…	EC:2.7.1; EC:2.7.1.37; EC:2.7.11.26; EC:2.7.12.1; EC:2.7.11.1; EC:2.7; EC:2; EC:2.7.11.17	Transferring phosphorus-containing groups; Transferring phosphorus-containing groups; [Tau protein] kinase; Dual-specificity kinase; Non-specific serine/threonine protein kinase; Transferring phosphorus-containing groups; Transferases; Calcium/calmodulin-dependent protein kinase	G3DSA:1.10.510.10:FF:000777 (FUNFAM); G3DSA:3.30.200.20:FF:000003 (FUNFAM); IPR000719 (PFAM); G3DSA:1.10.510.10 (GENE3D); PIRSR000551-51 (PIRSR); PIRSR000636-1 (PIRSR); PIRSR037568-2 (PIRSR); PIRSR037014-2 (PIRSR); PIRSR000604-2 (PIRSR); PIRSR038189-2 (PIRSR); PIRSR037281-1 (PIRSR); PIRSR630616-3 (PIRSR); PIRSR000619-2 (PIRSR); PIRSR000559-2 (PIRSR); PIRSR000661-50 (PIRSR); PIRSR628788-1 (PIRSR);…	P:GO:0006468; P:GO:0035556; F:GO:0004672; F:GO:0004674; F:GO:0005524; C:GO:0005737	P:protein phosphorylation; P:intracellular signal transduction; F:protein kinase activity; F:protein serine/threonine kinase activity; F:ATP binding; C:cytoplasm
	147	[INTERPRO, BLASTED]	g322.t1	XP_001316002.1hypothetical protein TVAGG3_1051550	1	1.8E-93	99.32						mobidb-lite (MOBIDB_LITE)	no GO terms	no GO terms
	195	[INTERPRO, BLASTED]	g323.t1	XP_001316007.1transcription-initiator DNA-binding domain ibd family	20	1.95E-134	74.62						IPR018845 (PFAM); mobidb-lite (MOBIDB_LITE)	no GO terms	no GO terms
	707	[INTERPRO, BLASTED, MAPPED, ANNOTATED]	g324.t1	XP_001316008.1positive regulation of glutamate neurotransmitter secretion in response to membrane depolarization	20	0.0	49.41	36	P:GO:0010628; P:GO:0010807; P:GO:0021854; P:GO:0032386; P:GO:0032483; P:GO:0034389; P:GO:0043010; P:GO:0043547; P:GO:0044248; P:GO:0046578; P:GO:0048172; P:GO:0050821; P:GO:0060079; P:GO:0060325; P:GO:0061646; P:GO:0097051; P:GO:0097480; P:GO:0098693; P:GO:1902803; P:GO:1903061; P:GO:1903233; P:GO:1903373; P:GO:1903793; P:GO:1990000; P:GO:2000786; F:GO:0005085; F:GO:0005096; F:GO:0031267; F:GO:00…	P:positive regulation of gene expression; P:regulation of synaptic vesicle priming; P:hypothalamus development; P:regulation of intracellular transport; P:regulation of Rab protein signal transduction; P:lipid droplet organization; P:camera-type eye development; P:positive regulation of GTPase activity; P:cellular catabolic process; P:regulation of Ras protein signal transduction; P:regulation of…			IPR026147 (PFAM); IPR045700 (PANTHER)	P:GO:0043547; F:GO:0005096	P:positive regulation of GTPase activity; F:GTPase activator activity
	460	[INTERPRO, BLASTED, MAPPED, ANNOTATED]	g325.t1	XP_001316009.1transmembrane protein 181 family	4	0.0	59.48	2	F:GO:0015643; C:GO:0016020	F:toxic substance binding; C:membrane			IPR047843 (PFAM); IPR040416 (PANTHER)	F:GO:0015643	F:toxic substance binding
	378	[INTERPRO, BLASTED]	g326.t1	XP_001316010.1hypothetical protein TVAGG3_1051770	1	6.04E-266	100.0						IPR011989 (G3DSA:1.25.10.GENE3D); IPR016024 (SUPERFAMILY)	no GO terms	no GO terms
	890	[INTERPRO, BLASTED]	g327.t1	XP_001316011.1hypothetical protein TVAGG3_1051780	1	0.0	99.44						mobidb-lite (MOBIDB_LITE)	no GO terms	no GO terms
	1098	[INTERPRO, BLASTED, MAPPED, ANNOTATED]	g328.t1	XP_001316012.1nuclear pore complex protein NUP155 family	20	0.0	45.56	27	P:GO:0000973; P:GO:0006405; P:GO:0006606; P:GO:0006611; P:GO:0007059; P:GO:0015833; P:GO:0017038; P:GO:0031503; P:GO:0031507; P:GO:0034398; P:GO:0034728; P:GO:0036228; P:GO:0042254; P:GO:0045892; P:GO:0051029; P:GO:0051292; P:GO:0070828; P:GO:0071103; P:GO:0071166; F:GO:0003677; F:GO:0003723; F:GO:0005515; F:GO:0017056; F:GO:1901363; F:GO:1990841; C:GO:0016020; C:GO:0044611	P:post-transcriptional tethering of RNA polymerase II gene DNA at nuclear periphery; P:RNA export from nucleus; P:protein import into nucleus; P:protein export from nucleus; P:chromosome segregation; P:peptide transport; P:protein import; P:protein-containing complex localization; P:heterochromatin formation; P:telomere tethering at nuclear periphery; P:nucleosome organization; P:protein localiza…	EC:2.3.2.26	HECT-type E3 ubiquitin transferase	G3DSA:1.25.40.450:FF:000013 (FUNFAM); IPR042537 (G3DSA:1.25.40.GENE3D); G3DSA:1.20.58.1780 (GENE3D); IPR042533 (G3DSA:1.25.40.GENE3D); IPR007187 (PFAM); IPR014908 (PFAM); IPR004870 (PANTHER); IPR036322 (SUPERFAMILY)	P:GO:0000972; P:GO:0006405; P:GO:0006606; P:GO:0006913; P:GO:0036228; F:GO:0005515; F:GO:0017056; C:GO:0005643; C:GO:0044611	P:transcription-dependent tethering of RNA polymerase II gene DNA at nuclear periphery; P:RNA export from nucleus; P:protein import into nucleus; P:nucleocytoplasmic transport; P:protein localization to nuclear inner membrane; F:protein binding; F:structural constituent of nuclear pore; C:nuclear pore; C:nuclear pore inner ring
	407	[INTERPRO, BLASTED, MAPPED, ANNOTATED]	g329.t1	XP_001305459.1GTPase, IMAP family member-related family	20	7.55E-302	59.35	14	P:GO:0009617; P:GO:0015031; P:GO:0046039; P:GO:1901068; F:GO:0003924; F:GO:0005525; F:GO:0030246; F:GO:0032550; F:GO:0042803; C:GO:0005654; C:GO:0005774; C:GO:0005811; C:GO:0005829; C:GO:0009707	P:response to bacterium; P:protein transport; P:GTP metabolic process; P:guanosine-containing compound metabolic process; F:GTPase activity; F:GTP binding; F:carbohydrate binding; F:purine ribonucleoside binding; F:protein homodimerization activity; C:nucleoplasm; C:vacuolar membrane; C:lipid droplet; C:cytosol; C:chloroplast outer membrane	EC:3.6.1; EC:3.6; EC:3; EC:3.6.1.15	Acting on acid anhydrides; Acting on acid anhydrides; Hydrolases; Nucleoside-triphosphate phosphatase	G3DSA:3.40.50.300:FF:002894 (FUNFAM); IPR027417 (G3DSA:3.40.50.GENE3D); IPR006703 (PFAM); PIRSR038134-1 (PIRSR); PIRSR038134-2 (PIRSR); IPR045058 (PANTHER); IPR027417 (SUPERFAMILY)	F:GO:0005525	F:GTP binding
	385	[INTERPRO, BLASTED, MAPPED, ANNOTATED]	g330.t1	XP_001305460.1glycine-rich protein family	20	1.96E-295	67.56	2	F:GO:0004713; C:GO:0005886	F:protein tyrosine kinase activity; C:plasma membrane	EC:2.7.10	Transferring phosphorus-containing groups	IPR055163 (PFAM)	no GO terms	no GO terms
	697	[INTERPRO, BLASTED, MAPPED, ANNOTATED]	g331.t1	XP_001305461.1endocytic recycling	20	0.0	50.66	14	P:GO:0006869; P:GO:0006914; P:GO:0007030; P:GO:0007041; P:GO:0010305; P:GO:0015031; P:GO:0032456; P:GO:0042147; P:GO:0044248; P:GO:0048193; C:GO:0000938; C:GO:0005829; C:GO:0016020; C:GO:1990745	P:lipid transport; P:autophagy; P:Golgi organization; P:lysosomal transport; P:leaf vascular tissue pattern formation; P:protein transport; P:endocytic recycling; P:retrograde transport, endosome to Golgi; P:cellular catabolic process; P:Golgi vesicle transport; C:GARP complex; C:cytosol; C:membrane; C:EARP complex			PF08700 (PFAM); IPR014812 (PANTHER)	P:GO:0007030; P:GO:0007041; P:GO:0032456; P:GO:0042147; P:GO:0048193; C:GO:0000938; C:GO:0016020; C:GO:1990745	P:Golgi organization; P:lysosomal transport; P:endocytic recycling; P:retrograde transport, endosome to Golgi; P:Golgi vesicle transport; C:GARP complex; C:membrane; C:EARP complex
	388	[INTERPRO, BLASTED]	g332.t1	XP_001295046.1hypothetical protein TVAGG3_1049330	1	6.16E-232	100.0						mobidb-lite (MOBIDB_LITE)	no GO terms	no GO terms
	187	[INTERPRO, BLASTED]	g333.t1	XP_001325611.1hypothetical protein TVAGG3_0304240	3	1.71E-64	50.43						no IPS match	no IPS match	no IPS match
	204	[INTERPRO, BLASTED, MAPPED, ANNOTATED]	g334.t1	XP_001295523.1spectrin binding	20	1.73E-146	61.97	13	P:GO:0000082; P:GO:0010628; P:GO:0045944; P:GO:0051445; F:GO:0000978; F:GO:0001228; F:GO:0008134; F:GO:0016251; F:GO:1901363; C:GO:0000228; C:GO:0000785; C:GO:0005737; C:GO:0030907	P:G1/S transition of mitotic cell cycle; P:positive regulation of gene expression; P:positive regulation of transcription by RNA polymerase II; P:regulation of meiotic cell cycle; F:RNA polymerase II cis-regulatory region sequence-specific DNA binding; F:DNA-binding transcription activator activity, RNA polymerase II-specific; F:transcription factor binding; F:RNA polymerase II general transcript…			IPR036770 (G3DSA:1.25.40.GENE3D); IPR002110 (PFAM); IPR028320 (PANTHER); PS50297 (PROSITE_PROFILES); IPR002110 (PROSITE_PROFILES); IPR036770 (SUPERFAMILY)	P:GO:0006355; P:GO:0006357; F:GO:0005515; F:GO:0008134	P:regulation of DNA-templated transcription; P:regulation of transcription by RNA polymerase II; F:protein binding; F:transcription factor binding
	292	[INTERPRO, BLASTED, MAPPED, ANNOTATED]	g334.t2	XP_001295523.1spectrin binding	20	4.07E-145	57.87	2	P:GO:0006357; F:GO:0008134	P:regulation of transcription by RNA polymerase II; F:transcription factor binding			IPR002110 (PFAM); IPR036770 (G3DSA:1.25.40.GENE3D); IPR028320 (PANTHER); PS50297 (PROSITE_PROFILES); IPR002110 (PROSITE_PROFILES); IPR036770 (SUPERFAMILY)	P:GO:0006355; P:GO:0006357; F:GO:0005515; F:GO:0008134	P:regulation of DNA-templated transcription; P:regulation of transcription by RNA polymerase II; F:protein binding; F:transcription factor binding
	223	[INTERPRO, BLASTED, MAPPED, ANNOTATED]	g335.t1	XP_001325459.1pseudouridine 5'-phosphatase protein	20	2.95E-161	75.93	1	F:GO:0016791	F:phosphatase activity	EC:3.1; EC:3; EC:3.1.3	Acting on ester bonds; Hydrolases; Acting on ester bonds	G3DSA:1.10.150.240:FF:000048 (FUNFAM); G3DSA:3.40.50.1000:FF:000036 (FUNFAM); IPR006439 (NCBIFAM); IPR023198 (G3DSA:1.10.150.GENE3D); IPR041492 (PFAM); IPR023214 (G3DSA:3.40.50.GENE3D); PIRSR610972-1 (PIRSR); PIRSR610972-4 (PIRSR); SFLDS00003 (SFLD); PIRSR006118-2 (PIRSR); PIRSR610972-3 (PIRSR); SFLDG01135 (SFLD); PIRSR004682-4 (PIRSR); PIRSR000915-1 (PIRSR); PIRSR000915-3 (PIRSR); PIRSR000915-2 …	F:GO:0016791	F:phosphatase activity
	2258	[INTERPRO, BLASTED, MAPPED, ANNOTATED]	g336.t1	XP_001325460.1guanine nucleotide exchange factor family	8	0.0	48.44	5	P:GO:0032956; P:GO:0090630; F:GO:0003677; F:GO:0005085; F:GO:0005515	P:regulation of actin cytoskeleton organization; P:activation of GTPase activity; F:DNA binding; F:guanyl-nucleotide exchange factor activity; F:protein binding			G3DSA:1.10.8.10 (GENE3D); mobidb-lite (MOBIDB_LITE); IPR047271 (PANTHER); IPR001005 (PROSITE_PROFILES); IPR015940 (PROSITE_PROFILES); cd14270 (CDD); IPR001005 (CDD); IPR009060 (SUPERFAMILY); IPR009057 (SUPERFAMILY)	P:GO:0090630; F:GO:0005085; F:GO:0005515	P:activation of GTPase activity; F:guanyl-nucleotide exchange factor activity; F:protein binding
	423	[INTERPRO, BLASTED, MAPPED, ANNOTATED]	g337.t1	XP_001325461.1protein serine/threonine kinase protein	20	6.28E-300	64.5	6	P:GO:0006468; P:GO:0035556; F:GO:0004674; F:GO:0005524; F:GO:0140995; F:GO:0140996	P:protein phosphorylation; P:intracellular signal transduction; F:protein serine/threonine kinase activity; F:ATP binding; F:histone H2A kinase activity; F:histone H3 kinase activity	EC:2.7.1; EC:2.7.11.1; EC:2.7; EC:2	Transferring phosphorus-containing groups; Non-specific serine/threonine protein kinase; Transferring phosphorus-containing groups; Transferases	G3DSA:3.30.200.20:FF:000771 (FUNFAM); G3DSA:1.10.510.10:FF:000008 (FUNFAM); IPR000719 (PFAM); G3DSA:3.30.200.20 (GENE3D); G3DSA:1.10.510.10 (GENE3D); IPR011993 (G3DSA:2.30.29.GENE3D); IPR001849 (PFAM); PIRSR037568-2 (PIRSR); PIRSR000604-1 (PIRSR); PIRSR037921-1 (PIRSR); PIRSR037014-2 (PIRSR); PIRSR000620-2 (PIRSR); PIRSR000552-2 (PIRSR); PIRSR630616-2 (PIRSR); PIRSR000632-1 (PIRSR); PIRSR000661-5…	P:GO:0006468; F:GO:0004672; F:GO:0004674; F:GO:0005524	P:protein phosphorylation; F:protein kinase activity; F:protein serine/threonine kinase activity; F:ATP binding
	437	[INTERPRO, BLASTED, ANNOTATED]	g338.t1	XP_001325462.1histone-lysine N-methyltransferase family	20	9.93E-235	59.35	1	F:GO:0005515	F:protein binding			IPR036770 (G3DSA:1.25.40.GENE3D); IPR036770 (G3DSA:1.25.40.GENE3D); IPR002110 (PFAM); IPR051165 (PANTHER); PS50297 (PROSITE_PROFILES); IPR002110 (PROSITE_PROFILES); PS50297 (PROSITE_PROFILES); IPR002110 (PROSITE_PROFILES); PS50297 (PROSITE_PROFILES); IPR002110 (PROSITE_PROFILES); IPR002110 (PROSITE_PROFILES); PS50297 (PROSITE_PROFILES); IPR036770 (SUPERFAMILY); IPR036770 (SUPERFAMILY)	F:GO:0005515	F:protein binding
	453	[INTERPRO, BLASTED, MAPPED]	g339.t1	XP_001325463.1hypothetical protein TVAGG3_1049120	6	7.54E-298	62.98	4	P:GO:0031032; F:GO:0004674; C:GO:0005737; C:GO:0005856	P:actomyosin structure organization; F:protein serine/threonine kinase activity; C:cytoplasm; C:cytoskeleton			no IPS match	no IPS match	no IPS match
	536	[INTERPRO, BLASTED]	g340.t1	XP_001325465.1uncharacterized protein TVAGG3_1049100	20	1.57E-258	59.27						IPR032675 (G3DSA:3.80.10.GENE3D); IPR026906 (PFAM); IPR053139 (PANTHER); SSF52058 (SUPERFAMILY); SSF52058 (SUPERFAMILY); SSF52058 (SUPERFAMILY)	no GO terms	no GO terms
	469	[INTERPRO, BLASTED, MAPPED, ANNOTATED]	g341.t1	XP_001325466.1dolichyl-phosphate-mannose-protein mannosyltransferase protein	20	0.0	48.81	4	P:GO:0035269; F:GO:0004169; C:GO:0012505; C:GO:0016020	P:protein O-linked mannosylation; F:dolichyl-phosphate-mannose-protein mannosyltransferase activity; C:endomembrane system; C:membrane	EC:2.4.1.109; EC:2.4; EC:2; EC:2.4.1	Dolichyl-phosphate-mannose--protein mannosyltransferase; Glycosyltransferases; Transferases; Glycosyltransferases	IPR003342 (PFAM); PIRSR017205-2 (PIRSR); IPR027005 (PANTHER)	P:GO:0006493; P:GO:0035269; F:GO:0000030; F:GO:0004169; C:GO:0016020	P:protein O-linked glycosylation; P:protein O-linked mannosylation; F:mannosyltransferase activity; F:dolichyl-phosphate-mannose-protein mannosyltransferase activity; C:membrane
	190	[INTERPRO, BLASTED]	g342.t1	XP_001325467.1hypothetical protein TVAGG3_1049080	1	1.6E-126	100.0						mobidb-lite (MOBIDB_LITE)	no GO terms	no GO terms
	111	[INTERPRO, BLASTED, MAPPED]	g343.t1	XP_001325468.1hypothetical protein TVAGG3_1049070	8	2.59E-69	86.65	4	F:GO:0004672; F:GO:0004674; F:GO:0005524; F:GO:0016301	F:protein kinase activity; F:protein serine/threonine kinase activity; F:ATP binding; F:kinase activity			no IPS match	no IPS match	no IPS match
	151	[INTERPRO, BLASTED, MAPPED, ANNOTATED]	g344.t1	XP_001325469.1cAMP-dependent protein kinase protein	20	1.31E-106	63.13	11	P:GO:0000045; P:GO:0010506; P:GO:0018105; P:GO:0046777; F:GO:0004674; F:GO:0005524; F:GO:0140996; C:GO:0000407; C:GO:0005776; C:GO:0005829; C:GO:0016020	P:autophagosome assembly; P:regulation of autophagy; P:peptidyl-serine phosphorylation; P:protein autophosphorylation; F:protein serine/threonine kinase activity; F:ATP binding; F:histone H3 kinase activity; C:phagophore assembly site; C:autophagosome; C:cytosol; C:membrane	EC:2.7.1; EC:2.7.11.1; EC:2.7; EC:2; EC:2.7.11.11	Transferring phosphorus-containing groups; Non-specific serine/threonine protein kinase; Transferring phosphorus-containing groups; Transferases; cAMP-dependent protein kinase	G3DSA:1.10.510.10 (GENE3D); IPR000719 (PFAM); PIRSR637770-1 (PIRSR); PIRSR000619-1 (PIRSR); PIRSR000550-1 (PIRSR); PIRSR038189-1 (PIRSR); PIRSR000559-1 (PIRSR); PIRSR630616-1 (PIRSR); PIRSR000554-1 (PIRSR); PIRSR630220-1 (PIRSR); PIRSR000636-1 (PIRSR); PIRSR037014-1 (PIRSR); PIRSR628788-1 (PIRSR); PIRSR037281-1 (PIRSR); PIRSR037993-1 (PIRSR); PIRSR630616-2 (PIRSR); PIRSR000620-2 (PIRSR); PIRSR037…	P:GO:0000045; P:GO:0006468; P:GO:0010506; P:GO:0018105; P:GO:0046777; F:GO:0004672; F:GO:0004674; F:GO:0005524; C:GO:0000407; C:GO:0005737; C:GO:0005776; C:GO:0005829; C:GO:0016020	P:autophagosome assembly; P:protein phosphorylation; P:regulation of autophagy; P:peptidyl-serine phosphorylation; P:protein autophosphorylation; F:protein kinase activity; F:protein serine/threonine kinase activity; F:ATP binding; C:phagophore assembly site; C:cytoplasm; C:autophagosome; C:cytosol; C:membrane
	186	[INTERPRO, BLASTED, MAPPED, ANNOTATED]	g345.t1	XP_001325470.1DNA binding	20	5.86E-127	71.53	14	P:GO:0000722; P:GO:0006302; P:GO:0030154; P:GO:0034728; P:GO:0045944; P:GO:0060249; P:GO:0065008; F:GO:0000404; F:GO:0000978; F:GO:0001228; F:GO:0045027; F:GO:1901363; C:GO:0031011; C:GO:0033202	P:telomere maintenance via recombination; P:double-strand break repair; P:cell differentiation; P:nucleosome organization; P:positive regulation of transcription by RNA polymerase II; P:anatomical structure homeostasis; P:regulation of biological quality; F:heteroduplex DNA loop binding; F:RNA polymerase II cis-regulatory region sequence-specific DNA binding; F:DNA-binding transcription activator…			PR00886 (PRINTS); IPR009071 (PFAM); IPR036910 (G3DSA:1.10.30.GENE3D); mobidb-lite (MOBIDB_LITE); IPR050342 (PANTHER); IPR009071 (PROSITE_PROFILES); cd00084 (CDD); IPR036910 (SUPERFAMILY)	no GO terms	no GO terms
	312	[INTERPRO, BLASTED]	g346.t1	XP_001325471.1hypothetical protein TVAGG3_1049030	2	1.68E-200	77.64						mobidb-lite (MOBIDB_LITE)	no GO terms	no GO terms
	497	[INTERPRO, BLASTED, MAPPED, ANNOTATED]	g347.t1	XP_001325472.1protein modification by small protein conjugation or removal	20	0.0	44.42	18	P:GO:0000122; P:GO:0001701; P:GO:0006006; P:GO:0008361; P:GO:0010629; P:GO:0032869; P:GO:0035264; P:GO:0043086; P:GO:0043687; P:GO:0045717; P:GO:0055082; P:GO:1901653; F:GO:0004857; F:GO:0042393; F:GO:0042826; C:GO:0005654; C:GO:0005829; C:GO:0080008	P:negative regulation of transcription by RNA polymerase II; P:in utero embryonic development; P:glucose metabolic process; P:regulation of cell size; P:negative regulation of gene expression; P:cellular response to insulin stimulus; P:multicellular organism growth; P:negative regulation of catalytic activity; P:post-translational protein modification; P:negative regulation of fatty acid biosynth…			IPR015943 (G3DSA:2.130.10.GENE3D); IPR001680 (PFAM); IPR015943 (G3DSA:2.130.10.GENE3D); IPR015943 (G3DSA:2.130.10.GENE3D); IPR045151 (PANTHER); IPR001680 (PROSITE_PROFILES); PS50294 (PROSITE_PROFILES); IPR001680 (PROSITE_PROFILES); PS50294 (PROSITE_PROFILES); IPR036322 (SUPERFAMILY)	P:GO:0045717; F:GO:0005515; C:GO:0005737; C:GO:0080008	P:negative regulation of fatty acid biosynthetic process; F:protein binding; C:cytoplasm; C:Cul4-RING E3 ubiquitin ligase complex
	369	[INTERPRO, BLASTED, MAPPED, ANNOTATED]	g348.t1	XP_001325473.1hypothetical protein TVAGG3_1049010	9	1.07E-259	62.69	1	C:GO:0016020	C:membrane			mobidb-lite (MOBIDB_LITE)	no GO terms	no GO terms
	68	[INTERPRO, BLASTED]	g349.t1	XP_001303142.1hypothetical protein TVAGG3_1025600	2	1.17E-12	70.42						no IPS match	no IPS match	no IPS match
	102	[INTERPRO, BLASTED, ANNOTATED]	g350.t1	XP_001311026.1hypothetical protein TVAGG3_0911530	6	9.34E-8	57.26	1	F:GO:0005515	F:protein binding			IPR036770 (G3DSA:1.25.40.GENE3D); IPR002110 (PFAM); IPR036770 (SUPERFAMILY)	F:GO:0005515	F:protein binding
	494	[INTERPRO, BLASTED, MAPPED]	g351.t1	XP_001325474.1protein ubiquitination	20	0.0	52.11	2	F:GO:0003779; C:GO:0016020	F:actin binding; C:membrane			PTHR24159 (PANTHER); IPR036770 (SUPERFAMILY)	no GO terms	no GO terms
	81	[INTERPRO, BLASTED, MAPPED, ANNOTATED]	g352.t1	XP_001320121.1hypothetical protein TVAGG3_0775780	20	2.91E-52	97.04	2	F:GO:0003677; F:GO:0004519	F:DNA binding; F:endonuclease activity	EC:3.1	Acting on ester bonds	no IPS match	no IPS match	no IPS match
	390	[INTERPRO, BLASTED]	g353.t1	XP_001325475.1tubby protein, chain A domain-containing protein	9	2.91E-254	55.61						IPR000007 (PFAM); IPR025659 (G3DSA:3.20.90.GENE3D); mobidb-lite (MOBIDB_LITE); IPR025659 (SUPERFAMILY)	no GO terms	no GO terms
	180	[INTERPRO, BLASTED, MAPPED, ANNOTATED]	g354.t1	XP_001325476.1RNA polymerase II transcription regulator recruiting protein	20	2.71E-129	69.04	4	P:GO:0006357; F:GO:0000978; F:GO:0000981; C:GO:0005634	P:regulation of transcription by RNA polymerase II; F:RNA polymerase II cis-regulatory region sequence-specific DNA binding; F:DNA-binding transcription factor activity, RNA polymerase II-specific; C:nucleus			G3DSA:1.10.10.60:FF:000010 (FUNFAM); G3DSA:1.10.10.60 (GENE3D); G3DSA:1.10.10.60 (GENE3D); PF13921 (PFAM); IPR050560 (PANTHER); IPR001005 (PROSITE_PROFILES); IPR017930 (PROSITE_PROFILES); IPR001005 (PROSITE_PROFILES); IPR017930 (PROSITE_PROFILES); IPR001005 (CDD); IPR001005 (CDD); IPR009057 (SUPERFAMILY)	P:GO:0006355; F:GO:0000978; F:GO:0000981; C:GO:0005634	P:regulation of DNA-templated transcription; F:RNA polymerase II cis-regulatory region sequence-specific DNA binding; F:DNA-binding transcription factor activity, RNA polymerase II-specific; C:nucleus
	227	[INTERPRO, BLASTED, MAPPED, ANNOTATED]	g355.t1	XP_001325478.1CUE domain containing protein 1 family	2	2.32E-135	68.77	1	F:GO:0043130	F:ubiquitin binding			G3DSA:1.10.8.10 (GENE3D); IPR003892 (PFAM); mobidb-lite (MOBIDB_LITE); IPR040192 (PANTHER); IPR003892 (PROSITE_PROFILES); cd14279 (CDD); IPR009060 (SUPERFAMILY)	F:GO:0005515; F:GO:0043130	F:protein binding; F:ubiquitin binding
	901	[INTERPRO, BLASTED]	g356.t1	XP_001325479.1hypothetical protein TVAGG3_1048920	1	0.0	99.86						no IPS match	no IPS match	no IPS match
	639	[INTERPRO, BLASTED, MAPPED, ANNOTATED]	g357.t1	XP_001325480.1hypothetical protein TVAGG3_1048910	1	0.0	99.84	1	C:GO:0016020	C:membrane			mobidb-lite (MOBIDB_LITE)	no GO terms	no GO terms
	259	[INTERPRO, BLASTED]	g358.t1	XP_001325481.1ribonuclease inhibitor domain-containing protein	20	1.85E-191	56.4				EC:3.4.21.96	Lactocepin	IPR026906 (PFAM); IPR032675 (G3DSA:3.80.10.GENE3D); SSF52058 (SUPERFAMILY)	no GO terms	no GO terms
	311	[INTERPRO, BLASTED, MAPPED, ANNOTATED]	g359.t1	XP_001325482.1inositol tetrakisphosphate 1-kinase protein	20	1.99E-228	58.63	18	P:GO:0006020; P:GO:0006805; P:GO:0009611; P:GO:0010214; P:GO:0010264; P:GO:0016311; P:GO:0032957; P:GO:0046835; P:GO:0047484; F:GO:0000287; F:GO:0000825; F:GO:0005524; F:GO:0047325; F:GO:0051717; F:GO:0052725; F:GO:0052726; C:GO:0005634; C:GO:0005829	P:inositol metabolic process; P:xenobiotic metabolic process; P:response to wounding; P:seed coat development; P:myo-inositol hexakisphosphate biosynthetic process; P:dephosphorylation; P:inositol trisphosphate metabolic process; P:carbohydrate phosphorylation; P:regulation of response to osmotic stress; F:magnesium ion binding; F:inositol-1,3,4,5-tetrakisphosphate 6-kinase activity; F:ATP bindin…	EC:2.7.1; EC:3.1; EC:2.7; EC:2; EC:2.7.1.134; EC:3; EC:2.7.1.159; EC:3.1.3	Transferring phosphorus-containing groups; Acting on ester bonds; Transferring phosphorus-containing groups; Transferases; Inositol-tetrakisphosphate 1-kinase; Hydrolases; Inositol-1,3,4-trisphosphate 5/6-kinase; Acting on ester bonds	G3DSA:3.40.50.11370:FF:000007 (FUNFAM); G3DSA:3.40.50.11370 (GENE3D); IPR041429 (PFAM); IPR008656 (PIRSF); G3DSA:3.30.1490.220 (GENE3D); G3DSA:3.30.470.20 (GENE3D); IPR040464 (PFAM); PIRSR038186-2 (PIRSR); IPR008656 (PANTHER); SSF56059 (SUPERFAMILY)	P:GO:0032957; P:GO:0052746; F:GO:0000287; F:GO:0005524; F:GO:0047325; F:GO:0052725; F:GO:0052726; C:GO:0005737	P:inositol trisphosphate metabolic process; P:obsolete inositol phosphorylation; F:magnesium ion binding; F:ATP binding; F:inositol-3,4,5,6-tetrakisphosphate 1-kinase activity; F:inositol-1,3,4-trisphosphate 6-kinase activity; F:inositol-1,3,4-trisphosphate 5-kinase activity; C:cytoplasm
	153	[INTERPRO, BLASTED]	g360.t1	XP_001302847.1hypothetical protein TVAGG3_0416410	5	8.34E-37	61.8						no IPS match	no IPS match	no IPS match
	437	[INTERPRO, BLASTED, MAPPED, ANNOTATED]	g361.t1	XP_001308729.2elongation factor 1-alpha 1 family	20	0.0	91.76	38	P:GO:0000302; P:GO:0006409; P:GO:0006414; P:GO:0006469; P:GO:0006611; P:GO:0007154; P:GO:0010446; P:GO:0015833; P:GO:0031503; P:GO:0034198; P:GO:0043043; P:GO:0043604; P:GO:0051017; P:GO:0071166; P:GO:0071496; F:GO:0003723; F:GO:0003746; F:GO:0003785; F:GO:0003924; F:GO:0005525; F:GO:0019003; F:GO:0019901; F:GO:0031267; F:GO:0032550; F:GO:0043022; F:GO:0051015; C:GO:0000329; C:GO:0005739; C:GO:00…	P:response to reactive oxygen species; P:tRNA export from nucleus; P:translational elongation; P:negative regulation of protein kinase activity; P:protein export from nucleus; P:cell communication; P:response to alkaline pH; P:peptide transport; P:protein-containing complex localization; P:cellular response to amino acid starvation; P:peptide biosynthetic process; P:amide biosynthetic process; P:…	EC:3.6.1; EC:3.6; EC:3; EC:3.6.1.15	Acting on acid anhydrides; Acting on acid anhydrides; Hydrolases; Nucleoside-triphosphate phosphatase	IPR000795 (PRINTS); G3DSA:2.40.30.10:FF:000003 (FUNFAM); G3DSA:2.40.30.10:FF:000005 (FUNFAM); G3DSA:3.40.50.300:FF:000255 (FUNFAM); IPR000795 (PFAM); IPR027417 (G3DSA:3.40.50.GENE3D); G3DSA:2.40.30.10 (GENE3D); G3DSA:2.40.30.10 (GENE3D); IPR054696 (PFAM); IPR004161 (PFAM); IPR004539 (NCBIFAM); IPR050100 (PANTHER); IPR000795 (PROSITE_PROFILES); IPR004539 (HAMAP); cd03705 (CDD); cd01883 (CDD); cd03…	P:GO:0006414; F:GO:0003746; F:GO:0003924; F:GO:0005525	P:translational elongation; F:translation elongation factor activity; F:GTPase activity; F:GTP binding
	191	[INTERPRO, BLASTED, MAPPED, ANNOTATED]	g362.t1	XP_001325484.1Fip1 motif family	20	4.21E-102	59.04	11	P:GO:0000398; P:GO:0006369; P:GO:0006398; P:GO:0006406; P:GO:0006611; P:GO:0015833; P:GO:0031503; P:GO:0071166; F:GO:0017022; C:GO:0005654; C:GO:0005847	P:mRNA splicing, via spliceosome; P:termination of RNA polymerase II transcription; P:mRNA 3'-end processing by stem-loop binding and cleavage; P:mRNA export from nucleus; P:protein export from nucleus; P:peptide transport; P:protein-containing complex localization; P:ribonucleoprotein complex localization; F:myosin binding; C:nucleoplasm; C:mRNA cleavage and polyadenylation specificity factor co…			IPR007854 (PFAM); mobidb-lite (MOBIDB_LITE)	no GO terms	no GO terms
	519	[INTERPRO, BLASTED]	g363.t1	XP_001325485.1hypothetical protein TVAGG3_1048860	1	0.0	99.42						no IPS match	no IPS match	no IPS match
	169	[INTERPRO, BLASTED, MAPPED, ANNOTATED]	g364.t1	XP_001325489.1RNA polymerase II transcription regulator recruiting protein	20	2.18E-116	71.72	5	P:GO:0006357; P:GO:0009301; F:GO:0000978; F:GO:0000981; C:GO:0005634	P:regulation of transcription by RNA polymerase II; P:snRNA transcription; F:RNA polymerase II cis-regulatory region sequence-specific DNA binding; F:DNA-binding transcription factor activity, RNA polymerase II-specific; C:nucleus			G3DSA:1.10.10.60:FF:000010 (FUNFAM); G3DSA:1.10.10.60 (GENE3D); G3DSA:1.10.10.60 (GENE3D); PF13921 (PFAM); IPR050560 (PANTHER); IPR001005 (PROSITE_PROFILES); IPR017930 (PROSITE_PROFILES); IPR017930 (PROSITE_PROFILES); IPR001005 (PROSITE_PROFILES); IPR001005 (CDD); IPR001005 (CDD); IPR009057 (SUPERFAMILY)	P:GO:0006355; F:GO:0000978; F:GO:0000981; C:GO:0005634	P:regulation of DNA-templated transcription; F:RNA polymerase II cis-regulatory region sequence-specific DNA binding; F:DNA-binding transcription factor activity, RNA polymerase II-specific; C:nucleus
	553	[INTERPRO, BLASTED, MAPPED, ANNOTATED]	g365.t1	XP_001325490.1chaperone protein, calreticulin/calnexin family	20	0.0	67.03	21	P:GO:0006457; P:GO:0006886; P:GO:0006915; P:GO:0007154; P:GO:0009267; P:GO:0015833; P:GO:0034605; P:GO:0036503; P:GO:0043161; P:GO:0044248; P:GO:0071496; F:GO:0005509; F:GO:0051082; C:GO:0000324; C:GO:0005739; C:GO:0005774; C:GO:0005789; C:GO:0005886; C:GO:0009505; C:GO:0009506; C:GO:0009507	P:protein folding; P:intracellular protein transport; P:apoptotic process; P:cell communication; P:cellular response to starvation; P:peptide transport; P:cellular response to heat; P:ERAD pathway; P:proteasome-mediated ubiquitin-dependent protein catabolic process; P:cellular catabolic process; P:cellular response to external stimulus; F:calcium ion binding; F:unfolded protein binding; C:fungal-…			IPR001580 (PRINTS); G3DSA:2.60.120.200:FF:000048 (FUNFAM); G3DSA:2.10.250.10:FF:000001 (FUNFAM); IPR009033 (G3DSA:2.10.250.GENE3D); G3DSA:2.60.120.200 (GENE3D); IPR001580 (PFAM); mobidb-lite (MOBIDB_LITE); IPR001580 (PANTHER); IPR009033 (SUPERFAMILY); IPR013320 (SUPERFAMILY)	P:GO:0006457; P:GO:0036503; F:GO:0005509; F:GO:0005515; F:GO:0051082; C:GO:0005783; C:GO:0005789	P:protein folding; P:ERAD pathway; F:calcium ion binding; F:protein binding; F:unfolded protein binding; C:endoplasmic reticulum; C:endoplasmic reticulum membrane
	1153	[INTERPRO, BLASTED]	g366.t1	XP_001325491.1hypothetical protein TVAGG3_1048830	1	0.0	99.57						mobidb-lite (MOBIDB_LITE)	no GO terms	no GO terms
	214	[INTERPRO, BLASTED, MAPPED, ANNOTATED]	g367.t1	XP_001325492.1hypothetical protein TVAGG3_1048820	2	1.7E-142	74.43	1	C:GO:0016020	C:membrane			no IPS match	no IPS match	no IPS match
	105	[INTERPRO, BLASTED, MAPPED, ANNOTATED]	g368.t1	XP_001325493.1translational elongation	20	4.08E-52	75.11	21	P:GO:0000184; P:GO:0002182; P:GO:0006413; P:GO:0006614; P:GO:0006886; P:GO:0015833; P:GO:0032147; P:GO:0034250; P:GO:0043043; P:GO:0043604; P:GO:0044248; P:GO:0045727; P:GO:0071320; P:GO:0071495; P:GO:1904401; F:GO:0003735; F:GO:0005506; F:GO:0030295; F:GO:0043021; C:GO:0000324; C:GO:0022625	P:nuclear-transcribed mRNA catabolic process, nonsense-mediated decay; P:cytoplasmic translational elongation; P:translational initiation; P:SRP-dependent cotranslational protein targeting to membrane; P:intracellular protein transport; P:peptide transport; P:activation of protein kinase activity; P:positive regulation of amide metabolic process; P:peptide biosynthetic process; P:amide biosynthet…			G3DSA:1.10.10.1410:FF:000002 (FUNFAM); IPR038716 (G3DSA:1.10.10.GENE3D); PF00428 (PFAM); mobidb-lite (MOBIDB_LITE); IPR044076 (PANTHER); IPR027534 (HAMAP); IPR044076 (CDD)	P:GO:0002182; P:GO:0006414; F:GO:0003735; C:GO:0005840; C:GO:0022625	P:cytoplasmic translational elongation; P:translational elongation; F:structural constituent of ribosome; C:ribosome; C:cytosolic large ribosomal subunit
	127	[INTERPRO, BLASTED, MAPPED, ANNOTATED]	g369.t1	XP_001325494.1structural constituent of ribosome	20	1.84E-81	73.97	4	P:GO:0042274; P:GO:1990145; F:GO:0003735; C:GO:0022627	P:ribosomal small subunit biogenesis; P:maintenance of translational fidelity; F:structural constituent of ribosome; C:cytosolic small ribosomal subunit			G3DSA:3.30.1330.30:FF:000070 (FUNFAM); IPR029064 (G3DSA:3.30.1330.GENE3D); IPR004038 (PFAM); PTHR11843 (PANTHER); IPR029064 (SUPERFAMILY)	no GO terms	no GO terms
	178	[INTERPRO, BLASTED]	g370.t1	EAY13272.1hypothetical protein TVAG_464060	4	7.81E-128	80.12						no IPS match	no IPS match	no IPS match
	221	[INTERPRO, BLASTED]	g370.t2	XP_001325495.2hypothetical protein TVAGG3_1048790	4	3.08E-162	79.2						no IPS match	no IPS match	no IPS match
	526	[INTERPRO, BLASTED, MAPPED, ANNOTATED]	g371.t1	XP_001325496.1transcription initiation from RNA polymerase II promoter	20	0.0	50.07	5	P:GO:0006367; F:GO:0005515; F:GO:0016251; C:GO:0000124; C:GO:0005669	P:transcription initiation at RNA polymerase II promoter; F:protein binding; F:RNA polymerase II general transcription initiation factor activity; C:SAGA complex; C:transcription factor TFIID complex			PF23411 (PFAM); IPR015943 (G3DSA:2.130.10.GENE3D); PTHR19879 (PANTHER); PS50294 (PROSITE_PROFILES); IPR001680 (PROSITE_PROFILES); IPR036322 (SUPERFAMILY)	P:GO:0006367; F:GO:0005515; F:GO:0016251; C:GO:0005669	P:transcription initiation at RNA polymerase II promoter; F:protein binding; F:RNA polymerase II general transcription initiation factor activity; C:transcription factor TFIID complex
	213	[INTERPRO, BLASTED, MAPPED, ANNOTATED]	g372.t1	XP_001325497.1hypothetical protein TVAGG3_1048770	1	5.26E-141	100.0	1	C:GO:0016020	C:membrane			no IPS match	no IPS match	no IPS match
	140	[INTERPRO, BLASTED]	g373.t1	XP_001325498.1hypothetical protein TVAGG3_1048760	1	1.7E-99	100.0						no IPS match	no IPS match	no IPS match
	249	[INTERPRO, BLASTED, MAPPED, ANNOTATED]	g374.t1	EAY13277.1hypothetical protein TVAG_464110	20	1.83E-93	57.79	4	P:GO:0006468; F:GO:0004674; F:GO:0005524; C:GO:0005737	P:protein phosphorylation; F:protein serine/threonine kinase activity; F:ATP binding; C:cytoplasm	EC:2.7.1; EC:2.7.11.1; EC:2.7; EC:2	Transferring phosphorus-containing groups; Non-specific serine/threonine protein kinase; Transferring phosphorus-containing groups; Transferases	G3DSA:1.10.510.10 (GENE3D); IPR000719 (PFAM); PIRSR000605-50 (PIRSR); PIRSR000636-1 (PIRSR); PIRSR600239-51 (PIRSR); PIRSR000666-1 (PIRSR); PIRSR037921-2 (PIRSR); PIRSR000605-51 (PIRSR); PIRSR000661-50 (PIRSR); PIRSR000628-1 (PIRSR); PIRSR000559-2 (PIRSR); PIRSR000620-1 (PIRSR); PIRSR628788-1 (PIRSR); PIRSR000632-1 (PIRSR); PIRSR000559-1 (PIRSR); PIRSR000620-2 (PIRSR); PIRSR500947-50 (PIRSR); PIR…	P:GO:0006468; F:GO:0004672; F:GO:0004674; F:GO:0005524; C:GO:0005737	P:protein phosphorylation; F:protein kinase activity; F:protein serine/threonine kinase activity; F:ATP binding; C:cytoplasm
	162	[INTERPRO, BLASTED, MAPPED, ANNOTATED]	g375.t1	XP_001325501.130S ribosomal protein S11	20	4.79E-103	87.83	31	P:GO:0000028; P:GO:0000122; P:GO:0000184; P:GO:0000462; P:GO:0002181; P:GO:0006413; P:GO:0006417; P:GO:0006614; P:GO:0006886; P:GO:0015833; P:GO:0030218; P:GO:0034248; P:GO:0043043; P:GO:0043604; P:GO:0044248; P:GO:0048534; P:GO:0065008; F:GO:0003735; F:GO:0045182; F:GO:0048027; F:GO:0070181; F:GO:1901363; C:GO:0005654; C:GO:0005730; C:GO:0005774; C:GO:0005886; C:GO:0009506; C:GO:0009507; C:GO:00…	P:ribosomal small subunit assembly; P:negative regulation of transcription by RNA polymerase II; P:nuclear-transcribed mRNA catabolic process, nonsense-mediated decay; P:maturation of SSU-rRNA from tricistronic rRNA transcript (SSU-rRNA, 5.8S rRNA, LSU-rRNA); P:cytoplasmic translation; P:translational initiation; P:regulation of translation; P:SRP-dependent cotranslational protein targeting to me…	EC:2.7.8.13	Phospho-N-acetylmuramoyl-pentapeptide-transferase	G3DSA:3.30.420.80:FF:000002 (FUNFAM); IPR036967 (G3DSA:3.30.420.GENE3D); IPR001971 (PFAM); IPR001971 (PIRSF); mobidb-lite (MOBIDB_LITE); IPR001971 (PANTHER); IPR001971 (HAMAP); SSF53137 (SUPERFAMILY)	P:GO:0006412; F:GO:0003735; C:GO:0005840	P:translation; F:structural constituent of ribosome; C:ribosome
	374	[INTERPRO, BLASTED, MAPPED, ANNOTATED]	g376.t1	XP_001325502.1protein farnesylation	20	8.04E-253	54.62	6	P:GO:0018343; F:GO:0004660; F:GO:0008270; C:GO:0005829; C:GO:0005875; C:GO:0005965	P:protein farnesylation; F:protein farnesyltransferase activity; F:zinc ion binding; C:cytosol; C:microtubule associated complex; C:protein farnesyltransferase complex	EC:2.5.1; EC:2.5.1.58; EC:2	Transferring alkyl or aryl groups, other than methyl groups; Protein farnesyltransferase; Transferases	G3DSA:1.50.10.20:FF:000045 (FUNFAM); G3DSA:1.50.10.20 (GENE3D); IPR001330 (PFAM); IPR045089 (PANTHER); cd02890 (CDD); IPR008930 (SUPERFAMILY)	P:GO:0018342; P:GO:0018343; F:GO:0003824; F:GO:0004660; F:GO:0008318; C:GO:0005965	P:protein prenylation; P:protein farnesylation; F:catalytic activity; F:protein farnesyltransferase activity; F:protein prenyltransferase activity; C:protein farnesyltransferase complex
	714	[INTERPRO, BLASTED, MAPPED, ANNOTATED]	g377.t1	XP_001325503.1endocytic recycling	20	0.0	51.52	14	P:GO:0006869; P:GO:0006914; P:GO:0007030; P:GO:0007041; P:GO:0010305; P:GO:0015031; P:GO:0032456; P:GO:0042147; P:GO:0044248; P:GO:0048193; C:GO:0000938; C:GO:0005829; C:GO:0016020; C:GO:1990745	P:lipid transport; P:autophagy; P:Golgi organization; P:lysosomal transport; P:leaf vascular tissue pattern formation; P:protein transport; P:endocytic recycling; P:retrograde transport, endosome to Golgi; P:cellular catabolic process; P:Golgi vesicle transport; C:GARP complex; C:cytosol; C:membrane; C:EARP complex			PF08700 (PFAM); IPR014812 (PANTHER)	P:GO:0007030; P:GO:0007041; P:GO:0032456; P:GO:0042147; P:GO:0048193; C:GO:0000938; C:GO:0016020; C:GO:1990745	P:Golgi organization; P:lysosomal transport; P:endocytic recycling; P:retrograde transport, endosome to Golgi; P:Golgi vesicle transport; C:GARP complex; C:membrane; C:EARP complex
	522	[INTERPRO, BLASTED, ANNOTATED]	g378.t1	XP_001325504.1protein ubiquitination	20	0.0	44.86	6	P:GO:0030162; P:GO:0043161; P:GO:0044248; F:GO:0031625; C:GO:0005737; C:GO:0019005	P:regulation of proteolysis; P:proteasome-mediated ubiquitin-dependent protein catabolic process; P:cellular catabolic process; F:ubiquitin protein ligase binding; C:cytoplasm; C:SCF ubiquitin ligase complex			IPR011705 (PFAM); G3DSA:1.25.40.420 (GENE3D); G3DSA:2.60.120.260 (GENE3D); mobidb-lite (MOBIDB_LITE); IPR008979 (SUPERFAMILY)	no GO terms	no GO terms
	386	[INTERPRO, BLASTED, ANNOTATED]	g379.t1	XP_001325505.1uncharacterized protein TVAGG3_1048690	3	6.49E-177	85.23	1	F:GO:0005515	F:protein binding			IPR032675 (G3DSA:3.80.10.GENE3D); IPR032675 (G3DSA:3.80.10.GENE3D); IPR001611 (PFAM); IPR052394 (PANTHER); SSF52047 (SUPERFAMILY)	F:GO:0005515	F:protein binding
	493	[INTERPRO, BLASTED, MAPPED, ANNOTATED]	g380.t1	XP_001325506.1enolase	20	0.0	88.67	83	P:GO:0000122; P:GO:0001101; P:GO:0001701; P:GO:0006094; P:GO:0006468; P:GO:0006805; P:GO:0009168; P:GO:0009409; P:GO:0009416; P:GO:0009435; P:GO:0009615; P:GO:0009651; P:GO:0009735; P:GO:0009737; P:GO:0010090; P:GO:0010629; P:GO:0010756; P:GO:0015976; P:GO:0019953; P:GO:0030308; P:GO:0031349; P:GO:0032355; P:GO:0032889; P:GO:0032989; P:GO:0034404; P:GO:0036180; P:GO:0042593; P:GO:0042730; P:GO:00…	P:negative regulation of transcription by RNA polymerase II; P:response to acid chemical; P:in utero embryonic development; P:gluconeogenesis; P:protein phosphorylation; P:xenobiotic metabolic process; P:purine ribonucleoside monophosphate biosynthetic process; P:response to cold; P:response to light stimulus; P:NAD biosynthetic process; P:response to virus; P:response to salt stress; P:response …	EC:4.2.1; EC:2.3; EC:4.2.1.11; EC:4.2; EC:2; EC:4; EC:2.3.2; EC:2.3.2.13	Carbon-oxygen lyases; Acyltransferases; Phosphopyruvate hydratase; Carbon-oxygen lyases; Transferases; Lyases; Acyltransferases; Protein-glutamine gamma-glutamyltransferase	IPR000941 (PRINTS); G3DSA:3.20.20.120:FF:000026 (FUNFAM); IPR020810 (PFAM); IPR000941 (NCBIFAM); IPR036849 (G3DSA:3.20.20.GENE3D); IPR029017 (G3DSA:3.30.390.GENE3D); IPR020811 (PFAM); IPR000941 (SFLD); SFLDS00001 (SFLD); IPR000941 (PANTHER); IPR000941 (HAMAP); IPR000941 (CDD); IPR029017 (SUPERFAMILY); IPR036849 (SUPERFAMILY)	P:GO:0006096; F:GO:0000287; F:GO:0004634; C:GO:0000015	P:glycolytic process; F:magnesium ion binding; F:phosphopyruvate hydratase activity; C:phosphopyruvate hydratase complex
	993	[INTERPRO, BLASTED, MAPPED, ANNOTATED]	g381.t1	XP_001325509.1hypothetical protein TVAGG3_1048640	4	0.0	63.29	1	C:GO:0016020	C:membrane			no IPS match	no IPS match	no IPS match
	170	[INTERPRO, NO-BLAST]	g382.t1	-									no IPS match	no IPS match	no IPS match
	405	[INTERPRO, BLASTED, MAPPED, ANNOTATED]	g383.t1	XP_001325510.1histone deacetylase class I, eukaryotic type family	20	1.65E-304	75.12	10	P:GO:0040029; F:GO:0031078; F:GO:0032129; F:GO:0034739; F:GO:0046872; F:GO:0140937; F:GO:0180032; F:GO:0180033; F:GO:1990162; C:GO:0000118	P:epigenetic regulation of gene expression; F:histone H3K14 deacetylase activity, hydrolytic mechanism; F:histone H3K9 deacetylase activity, hydrolytic mechanism; F:histone H4K16 deacetylase activity, hydrolytic mechanism; F:metal ion binding; F:histone H4K12 deacetylase activity, hydrolytic mechanism; F:histone H4K5 deacetylase activity, hydrolytic mechanism; F:histone H4K8 deacetylase activity,…	EC:3.5.1; EC:3.5.1.98; EC:3.5; EC:3	Acting on carbon-nitrogen bonds, other than peptide bonds; Histone deacetylase; Acting on carbon-nitrogen bonds, other than peptide bonds; Hydrolases	IPR003084 (PRINTS); IPR000286 (PRINTS); IPR023801 (PFAM); IPR003084 (PIRSF); IPR037138 (G3DSA:3.40.800.GENE3D); PIRSR037911-2 (PIRSR); PIRSR037911-1 (PIRSR); PIRSR037913-1 (PIRSR); PIRSR037913-2 (PIRSR); PIRSR037913-3 (PIRSR); IPR050284 (PANTHER); cd09991 (CDD); IPR023696 (SUPERFAMILY)	P:GO:0016575; P:GO:0040029; F:GO:0004407	P:obsolete histone deacetylation; P:epigenetic regulation of gene expression; F:histone deacetylase activity
	275	[INTERPRO, BLASTED, MAPPED, ANNOTATED]	g384.t1	XP_001325511.1RNA polymerase II transcription regulator recruiting protein	20	3.6E-197	63.46	16	P:GO:0006357; P:GO:0007154; P:GO:0010628; P:GO:0030154; P:GO:0031152; P:GO:0031154; P:GO:0042795; P:GO:0042796; P:GO:0071496; P:GO:0098630; F:GO:0000978; F:GO:0000981; F:GO:0001006; F:GO:1901363; C:GO:0005634; C:GO:0019185	P:regulation of transcription by RNA polymerase II; P:cell communication; P:positive regulation of gene expression; P:cell differentiation; P:aggregation involved in sorocarp development; P:culmination involved in sorocarp development; P:snRNA transcription by RNA polymerase II; P:snRNA transcription by RNA polymerase III; P:cellular response to external stimulus; P:aggregation of unicellular org…			G3DSA:1.10.10.60 (GENE3D); PF13921 (PFAM); mobidb-lite (MOBIDB_LITE); IPR051575 (PANTHER); IPR001005 (PROSITE_PROFILES); IPR001005 (PROSITE_PROFILES); IPR017930 (PROSITE_PROFILES); IPR017930 (PROSITE_PROFILES); IPR001005 (CDD); IPR001005 (CDD); IPR009057 (SUPERFAMILY); IPR009057 (SUPERFAMILY)	P:GO:0042795; P:GO:0042796; F:GO:0000978; F:GO:0001006; C:GO:0019185	P:snRNA transcription by RNA polymerase II; P:snRNA transcription by RNA polymerase III; F:RNA polymerase II cis-regulatory region sequence-specific DNA binding; F:RNA polymerase III type 3 promoter sequence-specific DNA binding; C:snRNA-activating protein complex
	415	[INTERPRO, BLASTED, MAPPED, ANNOTATED]	g385.t1	XP_001325512.1protein serine/threonine kinase protein	20	6.54E-307	68.49	4	P:GO:0006468; P:GO:0051726; F:GO:0004674; F:GO:0005524	P:protein phosphorylation; P:regulation of cell cycle; F:protein serine/threonine kinase activity; F:ATP binding	EC:2.7.1; EC:2.7.11.1; EC:2.7; EC:2	Transferring phosphorus-containing groups; Non-specific serine/threonine protein kinase; Transferring phosphorus-containing groups; Transferases	G3DSA:1.10.510.10:FF:001339 (FUNFAM); IPR000719 (PFAM); G3DSA:1.10.510.10 (GENE3D); PIRSR000632-1 (PIRSR); PIRSR000661-50 (PIRSR); PIRSR600239-51 (PIRSR); PIRSR000620-1 (PIRSR); PIRSR630616-2 (PIRSR); PIRSR630220-2 (PIRSR); PIRSR500950-50 (PIRSR); PIRSR000619-1 (PIRSR); PIRSR038189-1 (PIRSR); PIRSR038165-50 (PIRSR); PIRSR500947-50 (PIRSR); PIRSR000551-51 (PIRSR); PIRSR637770-1 (PIRSR); PIRSR00066…	P:GO:0006468; F:GO:0004672; F:GO:0005524	P:protein phosphorylation; F:protein kinase activity; F:ATP binding
	79	[INTERPRO, BLASTED]	g386.t1	XP_001325513.1hypothetical protein TVAGG3_1048590	1	1.01E-49	100.0						no IPS match	no IPS match	no IPS match
	214	[INTERPRO, BLASTED, MAPPED, ANNOTATED]	g387.t1	XP_001325514.1RNA binding	20	1.35E-148	56.59	4	P:GO:0010468; F:GO:0003729; C:GO:0005634; C:GO:1990904	P:regulation of gene expression; F:mRNA binding; C:nucleus; C:ribonucleoprotein complex			IPR002343 (PRINTS); G3DSA:3.30.70.330:FF:000383 (FUNFAM); IPR012677 (G3DSA:3.30.70.GENE3D); IPR000504 (PFAM); IPR012677 (G3DSA:3.30.70.GENE3D); IPR050502 (PANTHER); IPR000504 (PROSITE_PROFILES); IPR000504 (PROSITE_PROFILES); cd00590 (CDD); IPR035979 (SUPERFAMILY)	F:GO:0003676; F:GO:0003723; F:GO:0003729; C:GO:0005634; C:GO:1990904	F:nucleic acid binding; F:RNA binding; F:mRNA binding; C:nucleus; C:ribonucleoprotein complex
	502	[INTERPRO, BLASTED, MAPPED, ANNOTATED]	g388.t1	XP_001325515.1hypothetical protein TVAGG3_1048570	1	0.0	100.0	18	P:GO:0002119; P:GO:0006885; P:GO:0006979; P:GO:0008340; P:GO:0009408; P:GO:0019915; P:GO:0032006; P:GO:0040010; P:GO:0040018; P:GO:0042938; P:GO:0055081; P:GO:0065008; P:GO:0080144; P:GO:0098771; P:GO:1900101; P:GO:1903792; P:GO:2000192; C:GO:0016324	P:nematode larval development; P:regulation of pH; P:response to oxidative stress; P:determination of adult lifespan; P:response to heat; P:lipid storage; P:regulation of TOR signaling; P:positive regulation of growth rate; P:positive regulation of multicellular organism growth; P:dipeptide transport; P:monoatomic anion homeostasis; P:regulation of biological quality; P:intracellular amino acid h…			mobidb-lite (MOBIDB_LITE)	no GO terms	no GO terms
	161	[INTERPRO, BLASTED]	g389.t1	EAY13293.1hypothetical protein TVAG_464270	1	6.1E-110	100.0						no IPS match	no IPS match	no IPS match
	807	[INTERPRO, BLASTED]	g390.t1	XP_001325517.1armadillo (ARM) repeat-containing protein family	1	0.0	99.63						no IPS match	no IPS match	no IPS match
	316	[INTERPRO, BLASTED]	g391.t1	XP_051102765.1hypothetical protein TVAGG3_0409320	20	5.36E-215	97.44						no IPS match	no IPS match	no IPS match
	1170	[INTERPRO, BLASTED]	g392.t1	XP_051091352.1DNA/RNA polymerases family	20	0.0	97.5						G3DSA:3.30.40.220 (GENE3D); PTHR33206 (PANTHER); IPR043502 (SUPERFAMILY)	no GO terms	no GO terms
	581	[INTERPRO, BLASTED, MAPPED]	g393.t1	XP_001300380.1hypothetical protein TVAGG3_1048340	19	0.0	51.28	1	C:GO:0016020	C:membrane			no IPS match	no IPS match	no IPS match
	117	[INTERPRO, BLASTED, MAPPED, ANNOTATED]	g394.t1	XP_001300381.1hypothetical protein TVAGG3_1048350	1	3.8E-42	100.0	1	C:GO:0016020	C:membrane			mobidb-lite (MOBIDB_LITE)	no GO terms	no GO terms
	283	[INTERPRO, BLASTED, MAPPED, ANNOTATED]	g395.t1	XP_001300382.1glycosyltransferase family	20	5.56E-205	56.06	1	F:GO:0016757	F:glycosyltransferase activity	EC:2.4	Glycosyltransferases	IPR049625 (PFAM)	F:GO:0016757	F:glycosyltransferase activity
	234	[INTERPRO, BLASTED, MAPPED, ANNOTATED]	g396.t1	XP_001305804.1chromatin organization	20	3.82E-158	57.81	5	P:GO:0006338; P:GO:0006355; F:GO:0070577; C:GO:0000785; C:GO:0005634	P:chromatin remodeling; P:regulation of DNA-templated transcription; F:lysine-acetylated histone binding; C:chromatin; C:nucleus			IPR001487 (PRINTS); IPR001487 (PFAM); IPR036427 (G3DSA:1.20.920.GENE3D); IPR038336 (G3DSA:1.20.1270.GENE3D); PTHR45926 (PANTHER); IPR001487 (PROSITE_PROFILES); IPR036427 (SUPERFAMILY)	F:GO:0005515	F:protein binding
	80	[INTERPRO, BLASTED]	g397.t1	XP_001327642.1hypothetical protein TVAGG3_0846050	2	5.99E-17	66.67						no IPS match	no IPS match	no IPS match
	101	[INTERPRO, BLASTED]	g397.t2	XP_001327642.1hypothetical protein TVAGG3_0846050	2	6.36E-11	87.21						no IPS match	no IPS match	no IPS match
	413	[INTERPRO, BLASTED]	g398.t1	XP_001305806.1hypothetical protein TVAGG3_1048130	20	4.04E-300	54.34						no IPS match	no IPS match	no IPS match
	237	[INTERPRO, BLASTED, MAPPED, ANNOTATED]	g399.t1	XP_001305807.1ubiquitin-like family	12	1.02E-168	59.39	24	P:GO:0002252; P:GO:0006511; P:GO:0019985; P:GO:0030501; P:GO:0031397; P:GO:0032020; P:GO:0032480; P:GO:0032649; P:GO:0042742; P:GO:0043903; P:GO:0044248; P:GO:0045071; P:GO:0045648; P:GO:0051607; P:GO:0060337; P:GO:0065008; P:GO:0070887; P:GO:1903708; P:GO:1903901; F:GO:0031386; F:GO:0031593; C:GO:0005576; C:GO:0005654; C:GO:0005829	P:immune effector process; P:ubiquitin-dependent protein catabolic process; P:translesion synthesis; P:positive regulation of bone mineralization; P:negative regulation of protein ubiquitination; P:ISG15-protein conjugation; P:negative regulation of type I interferon production; P:regulation of type II interferon production; P:defense response to bacterium; P:regulation of biological process invo…			G3DSA:3.10.20.90 (GENE3D); IPR000626 (PFAM); IPR000626 (PROSITE_PROFILES); cd17039 (CDD); IPR029071 (SUPERFAMILY)	F:GO:0005515	F:protein binding
	2654	[INTERPRO, BLASTED, MAPPED, ANNOTATED]	g400.t1	XP_001305808.1beige/BEACH-related family	20	0.0	47.86	1	F:GO:0005515	F:protein binding			IPR023362 (PFAM); IPR031570 (PFAM); IPR000409 (PFAM); IPR011993 (G3DSA:2.30.29.GENE3D); IPR036372 (G3DSA:1.10.1540.GENE3D); IPR015943 (G3DSA:2.130.10.GENE3D); IPR050865 (PANTHER); IPR023362 (PROSITE_PROFILES); IPR000409 (PROSITE_PROFILES); IPR000409 (CDD); SSF50729 (SUPERFAMILY); IPR036372 (SUPERFAMILY); IPR036322 (SUPERFAMILY)	F:GO:0005515	F:protein binding
	421	[INTERPRO, BLASTED, MAPPED, ANNOTATED]	g401.t1	XP_001305809.1aminopeptidase protein	20	3.5E-305	51.87	7	P:GO:0006508; P:GO:0006518; P:GO:0043603; F:GO:0008270; F:GO:0070006; C:GO:0005576; C:GO:0005737	P:proteolysis; P:peptide metabolic process; P:amide metabolic process; F:zinc ion binding; F:metalloaminopeptidase activity; C:extracellular region; C:cytoplasm	EC:3.4.11; EC:3.4; EC:3; EC:3.4.11.21	Acting on peptide bonds (peptidases); Acting on peptide bonds (peptidases); Hydrolases; Aspartyl aminopeptidase	IPR001948 (PRINTS); G3DSA:3.40.630.10 (GENE3D); IPR023358 (G3DSA:2.30.250.GENE3D); IPR001948 (PFAM); PIRSR001123-2 (PIRSR); IPR001948 (PANTHER); SSF53187 (SUPERFAMILY); SSF101821 (SUPERFAMILY)	P:GO:0006508; F:GO:0004177; F:GO:0008270	P:proteolysis; F:aminopeptidase activity; F:zinc ion binding
	164	[INTERPRO, BLASTED]	g402.t1	XP_001305810.1hypothetical protein TVAGG3_1048080	1	1.35E-94	100.0						mobidb-lite (MOBIDB_LITE)	no GO terms	no GO terms
	70	[INTERPRO, NO-BLAST]	g403.t1	-									mobidb-lite (MOBIDB_LITE)	no GO terms	no GO terms
	389	[INTERPRO, BLASTED]	g404.t1	XP_001305811.1hypothetical protein TVAGG3_1048070	1	1.36E-224	99.74						mobidb-lite (MOBIDB_LITE)	no GO terms	no GO terms
	376	[INTERPRO, BLASTED]	g405.t1	XP_001305812.1hypothetical protein TVAGG3_1048060	5	4.24E-233	57.31						mobidb-lite (MOBIDB_LITE); PTHR47026 (PANTHER)	no GO terms	no GO terms
	530	[INTERPRO, BLASTED, MAPPED, ANNOTATED]	g406.t1	XP_001305813.1glycosyltransferase family	20	0.0	51.67	2	F:GO:0016757; C:GO:0016020	F:glycosyltransferase activity; C:membrane	EC:2.4.2.38; EC:2.4; EC:2	Glycoprotein 2-beta-D-xylosyltransferase; Glycosyltransferases; Transferases	IPR049625 (PFAM); IPR007657 (PANTHER)	F:GO:0016757	F:glycosyltransferase activity
	164	[INTERPRO, BLASTED, MAPPED, ANNOTATED]	g407.t1	XP_001305814.1rRNA processing protein EBNA1-binding protein-related family	20	8.87E-100	62.13	9	P:GO:0000280; P:GO:0006364; P:GO:0042273; F:GO:0003729; F:GO:1901363; C:GO:0005730; C:GO:0030687; C:GO:0034399; C:GO:0044732	P:nuclear division; P:rRNA processing; P:ribosomal large subunit biogenesis; F:mRNA binding; F:heterocyclic compound binding; C:nucleolus; C:preribosome, large subunit precursor; C:nuclear periphery; C:mitotic spindle pole body			IPR008610 (PFAM); mobidb-lite (MOBIDB_LITE); IPR008610 (PANTHER)	P:GO:0006364; P:GO:0042273; C:GO:0005730; C:GO:0030687; C:GO:0034399	P:rRNA processing; P:ribosomal large subunit biogenesis; C:nucleolus; C:preribosome, large subunit precursor; C:nuclear periphery
	286	[INTERPRO, BLASTED, MAPPED, ANNOTATED]	g408.t1	XP_001305815.1maturation of LSU-rRNA from tricistronic rRNA transcript (SSU-rRNA, 5.8S rRNA, LSU-rRNA)	20	6.27E-208	60.89	19	P:GO:0000463; P:GO:0000466; P:GO:0006357; P:GO:0048366; P:GO:0090307; P:GO:1901796; P:GO:1902570; P:GO:1902626; F:GO:0000981; F:GO:0008097; F:GO:0008312; F:GO:0008964; F:GO:1901363; C:GO:0005730; C:GO:0005732; C:GO:0005829; C:GO:0009507; C:GO:0030687; C:GO:0048046	P:maturation of LSU-rRNA from tricistronic rRNA transcript (SSU-rRNA, 5.8S rRNA, LSU-rRNA); P:maturation of 5.8S rRNA from tricistronic rRNA transcript (SSU-rRNA, 5.8S rRNA, LSU-rRNA); P:regulation of transcription by RNA polymerase II; P:leaf development; P:mitotic spindle assembly; P:regulation of signal transduction by p53 class mediator; P:protein localization to nucleolus; P:assembly of larg…	EC:4.1.1; EC:4.1; EC:4.1.1.31; EC:4	Carbon-carbon lyases; Carbon-carbon lyases; Phosphoenolpyruvate carboxylase; Lyases	IPR007109 (PFAM); mobidb-lite (MOBIDB_LITE); IPR039770 (PANTHER); IPR007109 (PROSITE_PROFILES); SSF52954 (SUPERFAMILY)	P:GO:0000027; P:GO:0000463; P:GO:0000470; P:GO:0006364; F:GO:0019843; C:GO:0005730	P:ribosomal large subunit assembly; P:maturation of LSU-rRNA from tricistronic rRNA transcript (SSU-rRNA, 5.8S rRNA, LSU-rRNA); P:maturation of LSU-rRNA; P:rRNA processing; F:rRNA binding; C:nucleolus
	203	[INTERPRO, BLASTED]	g409.t1	XP_051076960.1organellar and viral DNA polymerase type B	20	3.2E-137	97.81						IPR018306 (PFAM)	no GO terms	no GO terms
	268	[INTERPRO, BLASTED]	g410.t1	XP_051102210.1KilA, N-terminal/APSES-type HTH, DNA-binding family	20	1.98E-186	98.1						IPR018004 (PFAM); IPR017880 (PROSITE_PROFILES)	no GO terms	no GO terms
	291	[INTERPRO, BLASTED, MAPPED, ANNOTATED]	g411.t1	XP_001297076.1protein of unknown function, DUF4106 family	20	6.51E-208	99.98	3	F:GO:0003677; F:GO:0005524; F:GO:0016787	F:DNA binding; F:ATP binding; F:hydrolase activity	EC:3	Hydrolases	IPR006758 (PFAM); IPR006935 (PFAM); IPR027417 (G3DSA:3.40.50.GENE3D); PTHR48131 (PANTHER); IPR027417 (SUPERFAMILY)	F:GO:0003677; F:GO:0005524; F:GO:0016787	F:DNA binding; F:ATP binding; F:hydrolase activity
	136	[INTERPRO, BLASTED]	g412.t1	XP_051096795.1hypothetical protein TVAGG3_0575250	20	1.4E-74	87.81				EC:2.7.7.7	DNA-directed DNA polymerase	mobidb-lite (MOBIDB_LITE)	no GO terms	no GO terms
	120	[INTERPRO, BLASTED]	g413.t1	XP_001311989.2protein of unknown function, DUF4108 family	20	2.35E-62	78.04						IPR025181 (PFAM)	no GO terms	no GO terms
	394	[INTERPRO, BLASTED]	g414.t1	XP_051101979.1hypothetical protein TVAGG3_0386690	20	1.64E-289	99.62						IPR027417 (G3DSA:3.40.50.GENE3D); IPR045455 (PFAM); IPR027417 (SUPERFAMILY)	no GO terms	no GO terms
	226	[INTERPRO, BLASTED]	g415.t1	XP_051090083.1hypothetical protein TVAGG3_0704120	20	1.87E-145	99.89						no IPS match	no IPS match	no IPS match
	178	[INTERPRO, BLASTED]	g416.t1	XP_051080447.1protein of unknown function, DUF4106 family	20	6.65E-120	99.78						no IPS match	no IPS match	no IPS match
	534	[INTERPRO, BLASTED]	g417.t1	XP_051080655.1protein of unknown function, DUF4106 family	20	0.0	98.73						no IPS match	no IPS match	no IPS match
	1084	[INTERPRO, BLASTED]	g418.t1	XP_051110778.1protein of unknown function, DUF4106 family	20	0.0	92.6						IPR025179 (PFAM); mobidb-lite (MOBIDB_LITE); PTHR34715 (PANTHER)	no GO terms	no GO terms
	120	[INTERPRO, BLASTED]	g419.t1	EAX70768.1hypothetical protein TVAG_241010	20	1.28E-71	99.96						mobidb-lite (MOBIDB_LITE)	no GO terms	no GO terms
	80	[INTERPRO, BLASTED]	g420.t1	XP_001300156.1serine threonine-protein phosphatase family	20	8.0E-34	99.75						mobidb-lite (MOBIDB_LITE)	no GO terms	no GO terms
	282	[INTERPRO, BLASTED]	g421.t1	XP_001313758.1hypothetical protein TVAGG3_1020340	20	9.27E-208	99.63						no IPS match	no IPS match	no IPS match
	503	[INTERPRO, BLASTED]	g422.t1	XP_051095147.1phage tail repeat-like family	20	1.39E-296	88.8						PF12789 (PFAM); IPR053827 (PFAM); PTHR19051 (PANTHER)	no GO terms	no GO terms
	301	[INTERPRO, BLASTED, ANNOTATED]	g423.t1	XP_051111895.1hypothetical protein TVAGG3_0219310	20	5.89E-218	99.32	2	P:GO:0015074; F:GO:0003676	P:DNA integration; F:nucleic acid binding			IPR036397 (G3DSA:3.30.420.GENE3D); IPR001584 (PROSITE_PROFILES); IPR012337 (SUPERFAMILY)	P:GO:0015074; F:GO:0003676	P:DNA integration; F:nucleic acid binding
	133	[INTERPRO, BLASTED]	g424.t1	XP_051075690.1uncharacterized protein TVAGG3_1092730	20	4.06E-72	99.17						no IPS match	no IPS match	no IPS match
	194	[INTERPRO, BLASTED]	g425.t1	XP_051094812.1phage tail repeat-like family	20	1.14E-112	98.99						mobidb-lite (MOBIDB_LITE)	no GO terms	no GO terms
	97	[INTERPRO, BLASTED]	g426.t1	XP_051105485.1hypothetical protein TVAGG3_0033100, partial	20	2.45E-63	99.43						no IPS match	no IPS match	no IPS match
	602	[INTERPRO, BLASTED]	g427.t1	XP_051110193.1DNA/RNA polymerases family	20	0.0	99.06						IPR043502 (SUPERFAMILY)	no GO terms	no GO terms
	286	[INTERPRO, BLASTED]	g428.t1	XP_051096133.1hypothetical protein TVAGG3_0555530	20	2.37E-212	99.51						no IPS match	no IPS match	no IPS match
	312	[INTERPRO, BLASTED]	g429.t1	XP_051091301.1organellar and viral DNA polymerase type B	20	4.78E-216	98.99						IPR024365 (PFAM)	no GO terms	no GO terms
	468	[INTERPRO, BLASTED, ANNOTATED]	g430.t1	EAX94383.1hypothetical protein TVAG_194690	1	0.0	100.0	1	C:GO:0005829	C:cytosol	EC:2.3.2.27	RING-type E3 ubiquitin transferase	IPR011989 (G3DSA:1.25.10.GENE3D); IPR016024 (SUPERFAMILY)	no GO terms	no GO terms
	475	[INTERPRO, BLASTED]	g431.t1	XP_001307314.1armadillo (ARM) repeat-containing protein family	1	0.0	100.0						IPR016024 (SUPERFAMILY)	no GO terms	no GO terms
	578	[INTERPRO, BLASTED, ANNOTATED]	g432.t1	XP_001307315.2positive regulation of myosin-light-chain-phosphatase protein	9	3.97E-299	68.29	6	P:GO:0010923; P:GO:0085020; F:GO:0004842; F:GO:0019902; C:GO:0031436; C:GO:0070531	P:negative regulation of phosphatase activity; P:protein K6-linked ubiquitination; F:ubiquitin-protein transferase activity; F:phosphatase binding; C:BRCA1-BARD1 complex; C:BRCA1-A complex	EC:2.3; EC:2; EC:2.3.2	Acyltransferases; Transferases; Acyltransferases	IPR036770 (G3DSA:1.25.40.GENE3D); IPR002110 (PFAM); IPR036770 (G3DSA:1.25.40.GENE3D); IPR002110 (PFAM); mobidb-lite (MOBIDB_LITE); PTHR24171 (PANTHER); PS50297 (PROSITE_PROFILES); IPR002110 (PROSITE_PROFILES); PS50297 (PROSITE_PROFILES); IPR002110 (PROSITE_PROFILES); IPR002110 (PROSITE_PROFILES); PS50297 (PROSITE_PROFILES); IPR002110 (PROSITE_PROFILES); IPR036770 (SUPERFAMILY)	P:GO:0085020; F:GO:0004842; F:GO:0005515; C:GO:0031436; C:GO:0070531	P:protein K6-linked ubiquitination; F:ubiquitin-protein transferase activity; F:protein binding; C:BRCA1-BARD1 complex; C:BRCA1-A complex
	130	[INTERPRO, BLASTED, MAPPED, ANNOTATED]	g433.t1	XP_001307316.1DNA binding	20	2.4E-83	69.58	76	P:GO:0000122; P:GO:0000902; P:GO:0002053; P:GO:0002250; P:GO:0002274; P:GO:0002366; P:GO:0006282; P:GO:0006302; P:GO:0006310; P:GO:0006325; P:GO:0006954; P:GO:0007623; P:GO:0008156; P:GO:0009410; P:GO:0009749; P:GO:0010508; P:GO:0010629; P:GO:0010976; P:GO:0014911; P:GO:0030036; P:GO:0032392; P:GO:0032481; P:GO:0032496; P:GO:0032732; P:GO:0032755; P:GO:0032757; P:GO:0032760; P:GO:0032868; P:GO:00…	P:negative regulation of transcription by RNA polymerase II; P:cell morphogenesis; P:positive regulation of mesenchymal cell proliferation; P:adaptive immune response; P:myeloid leukocyte activation; P:leukocyte activation involved in immune response; P:regulation of DNA repair; P:double-strand break repair; P:DNA recombination; P:chromatin organization; P:inflammatory response; P:circadian rhyth…			PR00886 (PRINTS); IPR009071 (PFAM); IPR036910 (G3DSA:1.10.30.GENE3D); IPR050342 (PANTHER); IPR009071 (PROSITE_PROFILES); cd00084 (CDD); IPR036910 (SUPERFAMILY)	no GO terms	no GO terms
	120	[INTERPRO, BLASTED, MAPPED, ANNOTATED]	g434.t1	XP_001307317.1hypothetical protein TVAGG3_1047690	1	8.02E-75	100.0	1	C:GO:0016020	C:membrane			no IPS match	no IPS match	no IPS match
	568	[INTERPRO, BLASTED, MAPPED]	g435.t1	XP_001307318.1galactose-binding domain-like family	20	0.0	55.56	3	F:GO:0004672; F:GO:0004674; F:GO:0005524	F:protein kinase activity; F:protein serine/threonine kinase activity; F:ATP binding			G3DSA:2.60.120.260 (GENE3D); G3DSA:2.60.120.260 (GENE3D); IPR000421 (PFAM); IPR008979 (SUPERFAMILY); IPR008979 (SUPERFAMILY)	no GO terms	no GO terms
	338	[INTERPRO, BLASTED]	g436.t1	XP_001307319.1armadillo (ARM) repeat-containing protein family	1	1.49E-226	98.82						IPR011989 (G3DSA:1.25.10.GENE3D); IPR016024 (SUPERFAMILY)	no GO terms	no GO terms
	105	[INTERPRO, BLASTED]	g437.t1	XP_001307319.1armadillo (ARM) repeat-containing protein family	1	9.48E-33	100.0						no IPS match	no IPS match	no IPS match
	995	[INTERPRO, BLASTED, MAPPED, ANNOTATED]	g438.t1	XP_001307320.1faciogenital dysplasia protein family	20	0.0	49.32	4	F:GO:0005085; F:GO:0005515; C:GO:0005737; C:GO:0016020	F:guanyl-nucleotide exchange factor activity; F:protein binding; C:cytoplasm; C:membrane			IPR035899 (G3DSA:1.20.900.GENE3D); IPR000219 (PFAM); PF24681 (PFAM); IPR015915 (G3DSA:2.120.10.GENE3D); mobidb-lite (MOBIDB_LITE); IPR051092 (PANTHER); IPR000219 (PROSITE_PROFILES); IPR000219 (CDD); IPR015915 (SUPERFAMILY); IPR035899 (SUPERFAMILY)	F:GO:0005085; F:GO:0005515; C:GO:0005737	F:guanyl-nucleotide exchange factor activity; F:protein binding; C:cytoplasm
	405	[INTERPRO, BLASTED]	g439.t1	XP_001307321.1hypothetical protein TVAGG3_1047650	1	7.59E-60	76.33						no IPS match	no IPS match	no IPS match
	403	[INTERPRO, BLASTED]	g440.t1	XP_001307322.1hypothetical protein TVAGG3_1047640	1	4.55E-230	99.75						mobidb-lite (MOBIDB_LITE)	no GO terms	no GO terms
	209	[INTERPRO, BLASTED]	g441.t1	XP_001307323.1hypothetical protein TVAGG3_1047630	16	3.34E-151	61.6						no IPS match	no IPS match	no IPS match
	180	[INTERPRO, BLASTED]	g442.t1	XP_001307324.1ubiquitin-like family	9	1.63E-121	62.52						IPR029071 (SUPERFAMILY)	no GO terms	no GO terms
	391	[INTERPRO, BLASTED, ANNOTATED]	g443.t1	XP_001307325.1WD40 repeat-like family	2	2.98E-284	77.08	1	F:GO:0005515	F:protein binding			IPR036322 (SUPERFAMILY)	F:GO:0005515	F:protein binding
	249	[INTERPRO, BLASTED, MAPPED, ANNOTATED]	g444.t1	XP_001307326.1cilia- and flagella-associated protein 161 family	20	5.31E-186	54.7	2	P:GO:0060271; C:GO:0031514	P:cilium assembly; C:motile cilium			G3DSA:2.80.10.50 (GENE3D); IPR055325 (PANTHER)	P:GO:0060271; C:GO:0031514	P:cilium assembly; C:motile cilium
	187	[INTERPRO, BLASTED, MAPPED]	g445.t1	XP_001307327.1hypothetical protein TVAGG3_1047590	7	1.38E-130	62.95	1	C:GO:0016020	C:membrane			no IPS match	no IPS match	no IPS match
	218	[INTERPRO, BLASTED, MAPPED]	g445.t2	XP_001307327.1hypothetical protein TVAGG3_1047590	7	6.9E-130	63.24	1	C:GO:0016020	C:membrane			no IPS match	no IPS match	no IPS match
	177	[INTERPRO, BLASTED, MAPPED, ANNOTATED]	g446.t1	XP_001307328.1hypothetical protein TVAGG3_1047580	1	5.68E-116	100.0	1	C:GO:0016020	C:membrane			mobidb-lite (MOBIDB_LITE)	no GO terms	no GO terms
	169	[INTERPRO, BLASTED, MAPPED, ANNOTATED]	g447.t1	XP_001298297.1rRNA binding	20	5.35E-117	84.09	31	P:GO:0000027; P:GO:0000184; P:GO:0002181; P:GO:0006364; P:GO:0006413; P:GO:0006614; P:GO:0006886; P:GO:0010628; P:GO:0015833; P:GO:0032092; P:GO:0032435; P:GO:0034504; P:GO:0043043; P:GO:0043433; P:GO:0043604; P:GO:0044248; P:GO:0050821; P:GO:1902255; P:GO:1904667; P:GO:2000435; F:GO:0003735; F:GO:0008097; F:GO:0031625; F:GO:0042975; F:GO:1901363; F:GO:1990948; C:GO:0005654; C:GO:0005730; C:GO:00…	P:ribosomal large subunit assembly; P:nuclear-transcribed mRNA catabolic process, nonsense-mediated decay; P:cytoplasmic translation; P:rRNA processing; P:translational initiation; P:SRP-dependent cotranslational protein targeting to membrane; P:intracellular protein transport; P:positive regulation of gene expression; P:peptide transport; P:positive regulation of protein binding; P:negative regu…			G3DSA:3.30.1440.10:FF:000002 (FUNFAM); IPR022803 (G3DSA:3.30.1440.GENE3D); IPR031310 (PFAM); IPR002132 (PIRSF); IPR031309 (PFAM); IPR002132 (PANTHER); IPR022803 (SUPERFAMILY)	P:GO:0006412; F:GO:0003735; C:GO:0005840	P:translation; F:structural constituent of ribosome; C:ribosome
	371	[INTERPRO, BLASTED]	g448.t1	XP_001307330.1hypothetical protein TVAGG3_1047560	5	1.81E-268	62.07						no IPS match	no IPS match	no IPS match
	951	[INTERPRO, BLASTED, MAPPED]	g449.t1	XP_001307331.1leucine-rich repeats (6 copies)-containing protein	16	4.34E-173	59.29	1	C:GO:0016020	C:membrane			IPR032675 (G3DSA:3.80.10.GENE3D); IPR032675 (G3DSA:3.80.10.GENE3D); IPR032675 (G3DSA:3.80.10.GENE3D); IPR032675 (G3DSA:3.80.10.GENE3D); IPR026906 (PFAM); IPR032675 (G3DSA:3.80.10.GENE3D); IPR053139 (PANTHER); SSF52058 (SUPERFAMILY); SSF52058 (SUPERFAMILY); SSF52058 (SUPERFAMILY)	no GO terms	no GO terms
	141	[INTERPRO, BLASTED]	g450.t1	XP_001307333.1ribonuclease inhibitor domain-containing protein	6	9.28E-75	70.52						IPR026906 (PFAM); IPR032675 (G3DSA:3.80.10.GENE3D); IPR053139 (PANTHER); SSF52058 (SUPERFAMILY)	no GO terms	no GO terms
	775	[INTERPRO, BLASTED]	g451.t1	EAX94404.1surface antigen BspA-like	4	6.5E-74	78.99						IPR032675 (G3DSA:3.80.10.GENE3D); IPR032675 (G3DSA:3.80.10.GENE3D); IPR032675 (G3DSA:3.80.10.GENE3D); IPR026906 (PFAM); IPR053139 (PANTHER); SSF52058 (SUPERFAMILY); SSF52058 (SUPERFAMILY)	no GO terms	no GO terms
	334	[INTERPRO, BLASTED]	g452.t1	XP_001316126.1leucine-rich repeats (6 copies)-containing protein	9	1.38E-44	55.5						IPR026906 (PFAM); IPR032675 (G3DSA:3.80.10.GENE3D); IPR032675 (G3DSA:3.80.10.GENE3D); IPR053139 (PANTHER)	no GO terms	no GO terms
	403	[INTERPRO, BLASTED, MAPPED, ANNOTATED]	g453.t1	EAX94405.1hypothetical protein TVAG_194910	16	2.04E-215	51.75	1	F:GO:0005515	F:protein binding			IPR036770 (G3DSA:1.25.40.GENE3D); IPR002110 (PFAM); IPR002110 (PFAM); PTHR24159 (PANTHER); PS50297 (PROSITE_PROFILES); IPR002110 (PROSITE_PROFILES); IPR002110 (PROSITE_PROFILES); IPR036770 (SUPERFAMILY)	F:GO:0005515	F:protein binding
	675	[INTERPRO, BLASTED, MAPPED, ANNOTATED]	g454.t1	EAX94406.1polymorphic repeat outer membrane protein, putative, partial	20	0.0	53.06	4	C:GO:0001891; C:GO:0005576; C:GO:0031143; C:GO:0032009	C:phagocytic cup; C:extracellular region; C:pseudopodium; C:early phagosome			IPR003368 (NCBIFAM); mobidb-lite (MOBIDB_LITE); PTHR46155 (PANTHER)	no GO terms	no GO terms
	137	[INTERPRO, BLASTED, MAPPED, ANNOTATED]	g455.t1	XP_001285974.2hypothetical protein TVAGG3_1047490	2	3.2E-89	100.0	1	C:GO:0016020	C:membrane			no IPS match	no IPS match	no IPS match
	213	[INTERPRO, BLASTED]	g456.t1	XP_001328150.1pectin lyase-like family	3	4.13E-27	50.57						no IPS match	no IPS match	no IPS match
	563	[INTERPRO, BLASTED, MAPPED, ANNOTATED]	g457.t1	XP_001584538.1lipid binding	1	1.41E-79	100.0	3	C:GO:0001891; C:GO:0031143; C:GO:0032009	C:phagocytic cup; C:pseudopodium; C:early phagosome			PR01217 (PRINTS); mobidb-lite (MOBIDB_LITE)	no GO terms	no GO terms
	137	[INTERPRO, BLASTED, MAPPED, ANNOTATED]	g458.t1	XP_001584537.1NAC domain family	20	4.55E-89	65.87	2	C:GO:0005829; C:GO:0005854	C:cytosol; C:nascent polypeptide-associated complex			IPR038187 (G3DSA:2.20.70.GENE3D); IPR002715 (PFAM); mobidb-lite (MOBIDB_LITE); IPR039370 (PANTHER); IPR002715 (PROSITE_PROFILES)	no GO terms	no GO terms
	304	[INTERPRO, BLASTED]	g459.t1	XP_001584536.1hypothetical protein TVAGG3_1047350	11	2.97E-190	63.85						mobidb-lite (MOBIDB_LITE)	no GO terms	no GO terms
	290	[INTERPRO, BLASTED, MAPPED, ANNOTATED]	g460.t1	XP_001584535.1C2 domain-containing protein family	9	9.68E-214	69.38	2	F:GO:0005509; C:GO:0016020	F:calcium ion binding; C:membrane			IPR000008 (PFAM); IPR035892 (G3DSA:2.60.40.GENE3D); PIRSR628391-3 (PIRSR); PIRSR000550-4 (PIRSR); PIRSR000550-2 (PIRSR); PTHR45911 (PANTHER); IPR000008 (PROSITE_PROFILES); cd00030 (CDD); IPR035892 (SUPERFAMILY)	F:GO:0005509; C:GO:0016020	F:calcium ion binding; C:membrane
	291	[INTERPRO, BLASTED, MAPPED, ANNOTATED]	g461.t1	XP_001325482.1inositol tetrakisphosphate 1-kinase protein	20	7.52E-131	55.38	18	P:GO:0006020; P:GO:0006805; P:GO:0009611; P:GO:0010214; P:GO:0010264; P:GO:0016311; P:GO:0032957; P:GO:0046835; P:GO:0047484; F:GO:0000287; F:GO:0000825; F:GO:0005524; F:GO:0047325; F:GO:0051717; F:GO:0052725; F:GO:0052726; C:GO:0005634; C:GO:0005829	P:inositol metabolic process; P:xenobiotic metabolic process; P:response to wounding; P:seed coat development; P:myo-inositol hexakisphosphate biosynthetic process; P:dephosphorylation; P:inositol trisphosphate metabolic process; P:carbohydrate phosphorylation; P:regulation of response to osmotic stress; F:magnesium ion binding; F:inositol-1,3,4,5-tetrakisphosphate 6-kinase activity; F:ATP bindin…	EC:2.7.1; EC:3.1; EC:2.7; EC:2; EC:2.7.1.134; EC:3; EC:2.7.1.159; EC:3.1.3	Transferring phosphorus-containing groups; Acting on ester bonds; Transferring phosphorus-containing groups; Transferases; Inositol-tetrakisphosphate 1-kinase; Hydrolases; Inositol-1,3,4-trisphosphate 5/6-kinase; Acting on ester bonds	G3DSA:3.40.50.11370:FF:000007 (FUNFAM); IPR041429 (PFAM); IPR008656 (PIRSF); G3DSA:3.30.470.20 (GENE3D); IPR040464 (PFAM); G3DSA:3.30.1490.220 (GENE3D); G3DSA:3.40.50.11370 (GENE3D); PIRSR038186-2 (PIRSR); PIRSR039102-3 (PIRSR); IPR008656 (PANTHER); SSF56059 (SUPERFAMILY)	P:GO:0032957; P:GO:0052746; F:GO:0000287; F:GO:0005524; F:GO:0047325; F:GO:0052725; F:GO:0052726; C:GO:0005737	P:inositol trisphosphate metabolic process; P:obsolete inositol phosphorylation; F:magnesium ion binding; F:ATP binding; F:inositol-3,4,5,6-tetrakisphosphate 1-kinase activity; F:inositol-1,3,4-trisphosphate 6-kinase activity; F:inositol-1,3,4-trisphosphate 5-kinase activity; C:cytoplasm
	447	[INTERPRO, BLASTED, MAPPED, ANNOTATED]	g462.t1	XP_001584533.1NADP-specific glutamate dehydrogenase 1-related family	20	0.0	82.77	13	P:GO:0006805; P:GO:0019676; P:GO:0036267; P:GO:0065008; P:GO:0071236; P:GO:0097054; P:GO:0097308; F:GO:0000166; F:GO:0004354; C:GO:0005576; C:GO:0005634; C:GO:0005739; C:GO:0005829	P:xenobiotic metabolic process; P:ammonia assimilation cycle; P:invasive filamentous growth; P:regulation of biological quality; P:cellular response to antibiotic; P:L-glutamate biosynthetic process; P:cellular response to farnesol; F:nucleotide binding; F:glutamate dehydrogenase (NADP+) activity; C:extracellular region; C:nucleus; C:mitochondrion; C:cytosol	EC:1.4; EC:1; EC:1.4.1.3; EC:1.4.1; EC:1.4.1.4	Acting on the CH-NH(2) group of donors; Oxidoreductases; Glutamate dehydrogenase (NAD(P)(+)); Acting on the CH-NH(2) group of donors; Glutamate dehydrogenase (NADP(+))	IPR006095 (PRINTS); G3DSA:3.40.50.10860:FF:000002 (FUNFAM); G3DSA:3.40.50.720:FF:000030 (FUNFAM); G3DSA:1.10.285.10:FF:000001 (FUNFAM); IPR006096 (PFAM); G3DSA:1.10.285.10 (GENE3D); IPR006097 (PFAM); G3DSA:3.40.50.10860 (GENE3D); G3DSA:3.40.50.720 (GENE3D); IPR014362 (PIRSF); G3DSA:1.10.285.10 (GENE3D); PIRSR000185-1 (PIRSR); PIRSR000185-2 (PIRSR); PIRSR000188-1 (PIRSR); PIRSR000445-3 (PIRSR); PI…	P:GO:0006520; P:GO:0006537; F:GO:0004354; F:GO:0016491; F:GO:0016639; C:GO:0005829	P:amino acid metabolic process; P:glutamate biosynthetic process; F:glutamate dehydrogenase (NADP+) activity; F:oxidoreductase activity; F:oxidoreductase activity, acting on the CH-NH2 group of donors, NAD or NADP as acceptor; C:cytosol
	484	[INTERPRO, BLASTED, MAPPED, ANNOTATED]	g463.t1	XP_001584532.1spectrin binding	20	0.0	70.74	2	P:GO:0006357; F:GO:0008134	P:regulation of transcription by RNA polymerase II; F:transcription factor binding			IPR036770 (G3DSA:1.25.40.GENE3D); IPR002110 (PFAM); IPR028320 (PANTHER); IPR036770 (SUPERFAMILY)	P:GO:0006355; P:GO:0006357; F:GO:0005515; F:GO:0008134	P:regulation of DNA-templated transcription; P:regulation of transcription by RNA polymerase II; F:protein binding; F:transcription factor binding
	829	[INTERPRO, BLASTED, ANNOTATED]	g464.t1	XP_001584531.1hypothetical protein TVAGG3_1047300	3	0.0	64.62	2	P:GO:0006508; F:GO:0004252	P:proteolysis; F:serine-type endopeptidase activity	EC:3.4.21; EC:3.4; EC:3	Acting on peptide bonds (peptidases); Acting on peptide bonds (peptidases); Hydrolases	mobidb-lite (MOBIDB_LITE)	no GO terms	no GO terms
	209	[INTERPRO, BLASTED, MAPPED, ANNOTATED]	g465.t1	XP_001584530.1nicotinate-nucleotide adenylyltransferase protein	20	1.59E-149	54.07	15	P:GO:0006805; P:GO:0009167; P:GO:0009611; P:GO:0034628; P:GO:1990966; F:GO:0000309; F:GO:0004515; F:GO:0005524; F:GO:0042802; C:GO:0000139; C:GO:0005739; C:GO:0005770; C:GO:0005802; C:GO:0016604; C:GO:0045202	P:xenobiotic metabolic process; P:purine ribonucleoside monophosphate metabolic process; P:response to wounding; P:'de novo' NAD biosynthetic process from aspartate; P:ATP generation from poly-ADP-D-ribose; F:nicotinamide-nucleotide adenylyltransferase activity; F:nicotinate-nucleotide adenylyltransferase activity; F:ATP binding; F:identical protein binding; C:Golgi membrane; C:mitochondrion; C:l…	EC:2.7.7.1; EC:2.7; EC:2; EC:2.7.7; EC:2.7.7.18	Nicotinamide-nucleotide adenylyltransferase; Transferring phosphorus-containing groups; Transferases; Transferring phosphorus-containing groups; Nicotinate-nucleotide adenylyltransferase	G3DSA:3.40.50.620:FF:000427 (FUNFAM); IPR005248 (NCBIFAM); IPR004821 (PFAM); IPR014729 (G3DSA:3.40.50.GENE3D); IPR051182 (PANTHER); SSF52374 (SUPERFAMILY)	P:GO:0009058; P:GO:0009435; F:GO:0000309; F:GO:0003824; F:GO:0004515; F:GO:0016779	P:biosynthetic process; P:NAD biosynthetic process; F:nicotinamide-nucleotide adenylyltransferase activity; F:catalytic activity; F:nicotinate-nucleotide adenylyltransferase activity; F:nucleotidyltransferase activity
	1187	[INTERPRO, BLASTED, MAPPED, ANNOTATED]	g466.t1	XP_001584529.1transport and Golgi organization protein 6 family member family	20	0.0	53.28	7	P:GO:0002790; P:GO:0006606; P:GO:0007030; P:GO:0009306; P:GO:0017038; C:GO:0005794; C:GO:0005829	P:peptide secretion; P:protein import into nucleus; P:Golgi organization; P:protein secretion; P:protein import; C:Golgi apparatus; C:cytosol	EC:4.4.1.16	Selenocysteine lyase	IPR019451 (PFAM); IPR011989 (G3DSA:1.25.10.GENE3D); IPR039600 (PANTHER); IPR016024 (SUPERFAMILY)	P:GO:0009306	P:protein secretion
	112	[INTERPRO, BLASTED, MAPPED, ANNOTATED]	g467.t1	XP_001301383.1structural constituent of ribosome	20	3.95E-69	89.19	13	P:GO:0002181; P:GO:0006364; P:GO:0009620; P:GO:0043043; P:GO:0043604; P:GO:0048025; F:GO:0003729; F:GO:0003735; F:GO:0030627; F:GO:1901363; C:GO:0005886; C:GO:0009506; C:GO:0022625	P:cytoplasmic translation; P:rRNA processing; P:response to fungus; P:peptide biosynthetic process; P:amide biosynthetic process; P:negative regulation of mRNA splicing, via spliceosome; F:mRNA binding; F:structural constituent of ribosome; F:pre-mRNA 5'-splice site binding; F:heterocyclic compound binding; C:plasma membrane; C:plasmodesma; C:cytosolic large ribosomal subunit			G3DSA:3.30.1330.30:FF:000001 (FUNFAM); IPR029064 (G3DSA:3.30.1330.GENE3D); IPR004038 (PFAM); IPR039109 (PANTHER); IPR029064 (SUPERFAMILY)	F:GO:0003723	F:RNA binding
	1003	[INTERPRO, BLASTED, MAPPED, ANNOTATED]	g468.t1	XP_001584527.1negative regulation of histone ubiquitination	20	0.0	49.62	3	P:GO:0000209; P:GO:0043161; F:GO:0061630	P:protein polyubiquitination; P:proteasome-mediated ubiquitin-dependent protein catabolic process; F:ubiquitin protein ligase activity	EC:2.3; EC:2; EC:2.3.2.26; EC:2.3.2	Acyltransferases; Transferases; HECT-type E3 ubiquitin transferase; Acyltransferases	G3DSA:3.30.2410.10 (GENE3D); G3DSA:3.90.1750.10 (GENE3D); IPR000569 (PFAM); PIRSR001569-1 (PIRSR); IPR045322 (PANTHER); IPR000569 (PROSITE_PROFILES); IPR035983 (SUPERFAMILY)	P:GO:0000209; P:GO:0006511; P:GO:0043161; F:GO:0004842; F:GO:0061630	P:protein polyubiquitination; P:ubiquitin-dependent protein catabolic process; P:proteasome-mediated ubiquitin-dependent protein catabolic process; F:ubiquitin-protein transferase activity; F:ubiquitin protein ligase activity
	802	[INTERPRO, BLASTED, MAPPED, ANNOTATED]	g469.t1	XP_001584526.1protein kinase protein	20	0.0	49.21	4	P:GO:0006468; P:GO:0007165; F:GO:0004674; F:GO:0005524	P:protein phosphorylation; P:signal transduction; F:protein serine/threonine kinase activity; F:ATP binding	EC:2.7.1; EC:2.7.11.1; EC:2.7; EC:2	Transferring phosphorus-containing groups; Non-specific serine/threonine protein kinase; Transferring phosphorus-containing groups; Transferases	IPR001245 (PFAM); G3DSA:1.10.510.10 (GENE3D); PIRSR500951-1 (PIRSR); IPR051681 (PANTHER); IPR000719 (PROSITE_PROFILES); IPR011009 (SUPERFAMILY)	P:GO:0006468; F:GO:0004672; F:GO:0004674; F:GO:0005524	P:protein phosphorylation; F:protein kinase activity; F:protein serine/threonine kinase activity; F:ATP binding
	1001	[INTERPRO, BLASTED, MAPPED, ANNOTATED]	g470.t1	XP_001584525.1hypothetical protein TVAGG3_1047240	5	0.0	59.81	1	C:GO:0016020	C:membrane			no IPS match	no IPS match	no IPS match
	317	[INTERPRO, BLASTED]	g471.t1	XP_001584522.1hypothetical protein TVAGG3_1047180	2	2.94E-208	86.36						mobidb-lite (MOBIDB_LITE)	no GO terms	no GO terms
	257	[INTERPRO, BLASTED, MAPPED, ANNOTATED]	g472.t1	EAY23535.1surface antigen BspA-like	6	5.89E-75	80.14	1	C:GO:0016020	C:membrane			IPR032675 (G3DSA:3.80.10.GENE3D); IPR026906 (PFAM); IPR032675 (G3DSA:3.80.10.GENE3D); IPR053139 (PANTHER); SSF52058 (SUPERFAMILY)	no GO terms	no GO terms
	157	[INTERPRO, BLASTED, MAPPED]	g473.t1	XP_001584519.1leucine-rich repeats (6 copies)-containing protein	20	4.62E-68	61.96	1	C:GO:0016020	C:membrane			IPR032675 (G3DSA:3.80.10.GENE3D); IPR026906 (PFAM); IPR053139 (PANTHER); SSF52058 (SUPERFAMILY)	no GO terms	no GO terms
	875	[INTERPRO, BLASTED, MAPPED]	g473.t2	XP_001584520.1leucine-rich repeats (6 copies)-containing protein	20	7.33E-239	56.19	3	P:GO:0000272; F:GO:0004553; C:GO:0016020	P:polysaccharide catabolic process; F:hydrolase activity, hydrolyzing O-glycosyl compounds; C:membrane			IPR032675 (G3DSA:3.80.10.GENE3D); IPR026906 (PFAM); IPR032675 (G3DSA:3.80.10.GENE3D); IPR032675 (G3DSA:3.80.10.GENE3D); IPR032675 (G3DSA:3.80.10.GENE3D); IPR032675 (G3DSA:3.80.10.GENE3D); IPR053139 (PANTHER); SSF52058 (SUPERFAMILY); SSF52058 (SUPERFAMILY); SSF52058 (SUPERFAMILY); SSF52058 (SUPERFAMILY); SSF52058 (SUPERFAMILY)	no GO terms	no GO terms
	667	[INTERPRO, BLASTED, MAPPED]	g474.t1	XP_001584520.1leucine-rich repeats (6 copies)-containing protein	20	0.0	49.34	3	P:GO:0000272; F:GO:0004553; C:GO:0016020	P:polysaccharide catabolic process; F:hydrolase activity, hydrolyzing O-glycosyl compounds; C:membrane			IPR032675 (G3DSA:3.80.10.GENE3D); IPR026906 (PFAM); IPR032675 (G3DSA:3.80.10.GENE3D); IPR032675 (G3DSA:3.80.10.GENE3D); IPR053139 (PANTHER); SSF52058 (SUPERFAMILY); SSF52058 (SUPERFAMILY); SSF52058 (SUPERFAMILY)	no GO terms	no GO terms
	126	[INTERPRO, BLASTED]	g475.t1	XP_001584520.1leucine-rich repeats (6 copies)-containing protein	4	1.41E-79	73.77						no IPS match	no IPS match	no IPS match
	647	[INTERPRO, BLASTED, MAPPED, ANNOTATED]	g476.t1	XP_001584517.1antigen BSP-related family	20	0.0	47.54	1	C:GO:0016020	C:membrane			IPR032675 (G3DSA:3.80.10.GENE3D); IPR032675 (G3DSA:3.80.10.GENE3D); IPR032675 (G3DSA:3.80.10.GENE3D); IPR032675 (G3DSA:3.80.10.GENE3D); IPR026906 (PFAM); IPR053139 (PANTHER); SSF52058 (SUPERFAMILY); SSF52058 (SUPERFAMILY); SSF52058 (SUPERFAMILY); SSF52058 (SUPERFAMILY)	no GO terms	no GO terms
	785	[INTERPRO, BLASTED, MAPPED, ANNOTATED]	g476.t2	XP_001584517.1antigen BSP-related family	20	0.0	46.01	1	C:GO:0016020	C:membrane			IPR032675 (G3DSA:3.80.10.GENE3D); IPR026906 (PFAM); IPR032675 (G3DSA:3.80.10.GENE3D); IPR032675 (G3DSA:3.80.10.GENE3D); IPR032675 (G3DSA:3.80.10.GENE3D); IPR053139 (PANTHER); SSF52058 (SUPERFAMILY); SSF52058 (SUPERFAMILY); SSF52058 (SUPERFAMILY); SSF52058 (SUPERFAMILY); SSF52058 (SUPERFAMILY)	no GO terms	no GO terms
	394	[INTERPRO, BLASTED]	g477.t1	XP_001584516.1hypothetical protein TVAGG3_1047080	7	6.78E-239	58.39						no IPS match	no IPS match	no IPS match
	365	[INTERPRO, BLASTED, MAPPED, ANNOTATED]	g478.t1	XP_001584515.1Kelch-type beta propeller family	20	4.28E-273	53.82	1	F:GO:0005515	F:protein binding			IPR015915 (G3DSA:2.120.10.GENE3D); PF24681 (PFAM); PTHR46093 (PANTHER); IPR015915 (SUPERFAMILY)	F:GO:0005515	F:protein binding
	144	[INTERPRO, BLASTED, MAPPED, ANNOTATED]	g479.t1	XP_001317004.1Chain X 40s Ribosomal Protein S23	20	4.12E-93	81.75	26	P:GO:0000184; P:GO:0000462; P:GO:0002181; P:GO:0006413; P:GO:0006417; P:GO:0006450; P:GO:0006606; P:GO:0006614; P:GO:0010628; P:GO:0015833; P:GO:0017038; P:GO:0022618; P:GO:0034063; P:GO:0034248; P:GO:0043043; P:GO:0043604; P:GO:0044248; P:GO:0045944; P:GO:0071456; P:GO:1990145; P:GO:2000640; F:GO:0003735; F:GO:0045182; C:GO:0005654; C:GO:0022627; C:GO:0098556	P:nuclear-transcribed mRNA catabolic process, nonsense-mediated decay; P:maturation of SSU-rRNA from tricistronic rRNA transcript (SSU-rRNA, 5.8S rRNA, LSU-rRNA); P:cytoplasmic translation; P:translational initiation; P:regulation of translation; P:regulation of translational fidelity; P:protein import into nucleus; P:SRP-dependent cotranslational protein targeting to membrane; P:positive regulat…			G3DSA:2.40.50.140:FF:000007 (FUNFAM); IPR012340 (G3DSA:2.40.50.GENE3D); IPR006032 (PIRSF); IPR006032 (PFAM); IPR005680 (NCBIFAM); IPR006032 (PANTHER); IPR012340 (SUPERFAMILY)	P:GO:0006412; F:GO:0003735; C:GO:0005840; C:GO:0015935	P:translation; F:structural constituent of ribosome; C:ribosome; C:small ribosomal subunit
	473	[INTERPRO, BLASTED]	g480.t1	XP_001584513.1hypothetical protein TVAGG3_1047050	1	0.0	100.0				EC:2.7.12.1; EC:2.7.11.1	Dual-specificity kinase; Non-specific serine/threonine protein kinase	mobidb-lite (MOBIDB_LITE)	no GO terms	no GO terms
	357	[INTERPRO, BLASTED, MAPPED, ANNOTATED]	g481.t1	XP_001584512.1Ankyrin repeat family	20	3.08E-262	48.37	1	F:GO:0005515	F:protein binding	EC:2.7.1.68	1-phosphatidylinositol-4-phosphate 5-kinase	IPR020683 (PFAM); IPR036770 (G3DSA:1.25.40.GENE3D); IPR002110 (PFAM); PTHR24159 (PANTHER); PS50297 (PROSITE_PROFILES); IPR002110 (PROSITE_PROFILES); IPR036770 (SUPERFAMILY)	F:GO:0005515	F:protein binding
	597	[INTERPRO, BLASTED, MAPPED, ANNOTATED]	g482.t1	XP_001584511.1guanyl-nucleotide exchange factor protein	20	0.0	57.26	3	P:GO:0007264; F:GO:0005085; F:GO:0005515	P:small GTPase-mediated signal transduction; F:guanyl-nucleotide exchange factor activity; F:protein binding			IPR036964 (G3DSA:1.10.840.GENE3D); G3DSA:1.20.870.10 (GENE3D); IPR001895 (PFAM); mobidb-lite (MOBIDB_LITE); IPR001895 (PROSITE_PROFILES); IPR006594 (PROSITE_PROFILES); IPR023578 (SUPERFAMILY)	P:GO:0007264; F:GO:0005085; F:GO:0005515	P:small GTPase-mediated signal transduction; F:guanyl-nucleotide exchange factor activity; F:protein binding
	368	[INTERPRO, BLASTED, ANNOTATED]	g483.t1	XP_001584508.1spectrin binding	20	8.5E-199	54.37	1	F:GO:0005515	F:protein binding			IPR002110 (PRINTS); IPR036770 (G3DSA:1.25.40.GENE3D); IPR002110 (PFAM); PTHR24188 (PANTHER); PS50297 (PROSITE_PROFILES); PS50297 (PROSITE_PROFILES); IPR002110 (PROSITE_PROFILES); IPR002110 (PROSITE_PROFILES); PS50297 (PROSITE_PROFILES); IPR002110 (PROSITE_PROFILES); IPR036770 (SUPERFAMILY)	F:GO:0005515	F:protein binding
	309	[INTERPRO, BLASTED, MAPPED]	g484.t1	XP_001584507.1glycoprotein 38 family	6	7.43E-223	63.91	1	C:GO:0016020	C:membrane			no IPS match	no IPS match	no IPS match
	1016	[INTERPRO, BLASTED, MAPPED, ANNOTATED]	g485.t1	XP_001584505.1hypothetical protein TVAGG3_1046940	20	0.0	55.31	1	C:GO:0016020	C:membrane			no IPS match	no IPS match	no IPS match
	1322	[INTERPRO, BLASTED, MAPPED, ANNOTATED]	g485.t2	XP_001584505.1hypothetical protein TVAGG3_1046940	20	0.0	55.26	1	C:GO:0016020	C:membrane			no IPS match	no IPS match	no IPS match
	419	[INTERPRO, BLASTED, MAPPED, ANNOTATED]	g486.t1	XP_001584504.1spectrin binding	13	7.01E-256	47.92	1	F:GO:0005515	F:protein binding			IPR036770 (G3DSA:1.25.40.GENE3D); IPR002110 (PFAM); PTHR24198 (PANTHER); IPR002110 (PROSITE_PROFILES); PS50297 (PROSITE_PROFILES); PS50297 (PROSITE_PROFILES); IPR002110 (PROSITE_PROFILES); IPR036770 (SUPERFAMILY)	F:GO:0005515	F:protein binding
	321	[INTERPRO, BLASTED, MAPPED, ANNOTATED]	g487.t1	XP_001584503.1protein serine/threonine kinase protein	20	2.24E-230	68.56	4	P:GO:0006468; P:GO:0050794; F:GO:0004674; F:GO:0005524	P:protein phosphorylation; P:regulation of cellular process; F:protein serine/threonine kinase activity; F:ATP binding	EC:2.7.1; EC:2.7.11.1; EC:2.7; EC:2	Transferring phosphorus-containing groups; Non-specific serine/threonine protein kinase; Transferring phosphorus-containing groups; Transferases	G3DSA:1.10.510.10:FF:000578 (FUNFAM); IPR000719 (PFAM); G3DSA:1.10.510.10 (GENE3D); PIRSR000556-2 (PIRSR); PIRSR000628-2 (PIRSR); PIRSR037393-2 (PIRSR); PIRSR000661-51 (PIRSR); PIRSR000636-1 (PIRSR); PIRSR037568-1 (PIRSR); PIRSR038189-2 (PIRSR); PIRSR000606-51 (PIRSR); PIRSR000551-50 (PIRSR); PIRSR000604-2 (PIRSR); PIRSR038172-2 (PIRSR); PIRSR037993-1 (PIRSR); PIRSR000660-1 (PIRSR); PIRSR000551-5…	P:GO:0006468; F:GO:0004672; F:GO:0005524	P:protein phosphorylation; F:protein kinase activity; F:ATP binding
	154	[INTERPRO, BLASTED, MAPPED, ANNOTATED]	g488.t1	XP_001584535.1C2 domain-containing protein family	5	1.59E-76	83.49	2	F:GO:0005509; C:GO:0016020	F:calcium ion binding; C:membrane			IPR000008 (PFAM); IPR035892 (G3DSA:2.60.40.GENE3D); cd00030 (CDD); IPR035892 (SUPERFAMILY)	no GO terms	no GO terms
	377	[INTERPRO, BLASTED, MAPPED, ANNOTATED]	g489.t1	XP_001302401.1glucokinase-2	20	4.61E-249	72.6	5	P:GO:0006096; P:GO:0051156; F:GO:0004340; F:GO:0005524; F:GO:0005536	P:glycolytic process; P:glucose 6-phosphate metabolic process; F:glucokinase activity; F:ATP binding; F:D-glucose binding	EC:2.7.1; EC:2.7; EC:2; EC:2.7.1.2; EC:2.7.1.1	Transferring phosphorus-containing groups; Transferring phosphorus-containing groups; Transferases; Glucokinase; Hexokinase	IPR003836 (PFAM); G3DSA:3.40.367.20 (GENE3D); G3DSA:3.30.420.40 (GENE3D); PTHR47450 (PANTHER); IPR043129 (SUPERFAMILY)	P:GO:0006096; P:GO:0051156; F:GO:0004340; F:GO:0005524; F:GO:0005536	P:glycolytic process; P:glucose 6-phosphate metabolic process; F:glucokinase activity; F:ATP binding; F:D-glucose binding
	410	[INTERPRO, BLASTED, MAPPED, ANNOTATED]	g490.t1	XP_001584499.1ATP binding	20	1.43E-312	52.22	3	P:GO:0034314; F:GO:0051015; C:GO:0005885	P:Arp2/3 complex-mediated actin nucleation; F:actin filament binding; C:Arp2/3 protein complex			G3DSA:3.30.420.40:FF:000313 (FUNFAM); G3DSA:3.90.640.10:FF:000173 (FUNFAM); G3DSA:3.30.420.40 (GENE3D); IPR004000 (PFAM); G3DSA:3.30.420.40 (GENE3D); G3DSA:3.90.640.10 (GENE3D); IPR004000 (PANTHER); IPR043129 (SUPERFAMILY); IPR043129 (SUPERFAMILY)	no GO terms	no GO terms
	156	[INTERPRO, BLASTED]	g491.t1	XP_001584498.1hypothetical protein TVAGG3_1046870	1	4.18E-110	100.0						no IPS match	no IPS match	no IPS match
	2190	[INTERPRO, BLASTED, MAPPED]	g492.t1	XP_001584497.1platelet formation protein family	20	0.0	44.92	1	F:GO:0008270	F:zinc ion binding			IPR036372 (G3DSA:1.10.1540.GENE3D); IPR050865 (PANTHER); IPR011044 (SUPERFAMILY); IPR011011 (SUPERFAMILY); IPR036372 (SUPERFAMILY)	no GO terms	no GO terms
	299	[INTERPRO, BLASTED, MAPPED]	g493.t1	XP_001584496.1hypothetical protein TVAGG3_1046850	4	7.09E-216	64.6	1	C:GO:0016020	C:membrane			no IPS match	no IPS match	no IPS match
	104	[INTERPRO, NO-BLAST]	g494.t1	-									no IPS match	no IPS match	no IPS match
	475	[INTERPRO, BLASTED, MAPPED, ANNOTATED]	g495.t1	XP_001584495.1eIF-2b alpha beta delta subunits family	20	4.79E-266	56.35	3	P:GO:0006413; F:GO:0003743; C:GO:0005829	P:translational initiation; F:translation initiation factor activity; C:cytosol			IPR042529 (G3DSA:3.40.50.GENE3D); IPR000649 (PFAM); mobidb-lite (MOBIDB_LITE); PTHR10233 (PANTHER); IPR037171 (SUPERFAMILY)	no GO terms	no GO terms
	210	[INTERPRO, BLASTED, MAPPED, ANNOTATED]	g496.t1	XP_001584494.1hypothetical protein TVAGG3_1046820	4	4.05E-148	60.91	1	C:GO:0016020	C:membrane			no IPS match	no IPS match	no IPS match
	196	[INTERPRO, BLASTED, MAPPED, ANNOTATED]	g497.t1	XP_001584493.1GTPase protein	20	1.54E-136	64.19	5	P:GO:0006886; P:GO:0016192; F:GO:0003924; F:GO:0005525; C:GO:0012505	P:intracellular protein transport; P:vesicle-mediated transport; F:GTPase activity; F:GTP binding; C:endomembrane system	EC:3.6.1; EC:3.6; EC:3; EC:3.6.1.15	Acting on acid anhydrides; Acting on acid anhydrides; Hydrolases; Nucleoside-triphosphate phosphatase	PR00449 (PRINTS); G3DSA:3.40.50.300:FF:001204 (FUNFAM); IPR001806 (PFAM); IPR027417 (G3DSA:3.40.50.GENE3D); IPR005225 (NCBIFAM); PIRSR006809-2 (PIRSR); PIRSR006809-1 (PIRSR); PTHR47978 (PANTHER); PS51417 (PROSITE_PROFILES); IPR001806 (PROSITE_PROFILES); PS51419 (PROSITE_PROFILES); cd00154 (CDD); IPR027417 (SUPERFAMILY)	F:GO:0003924; F:GO:0005525	F:GTPase activity; F:GTP binding
	193	[INTERPRO, BLASTED]	g498.t1	OHT07250.1hypothetical protein TRFO_24658	1	1.21E-26	53.11						G3DSA:1.10.225.10 (GENE3D); IPR008139 (PROSITE_PROFILES); IPR011001 (SUPERFAMILY)	no GO terms	no GO terms
	415	[INTERPRO, BLASTED, MAPPED, ANNOTATED]	g499.t1	XP_001584492.160S ribosomal protein L3-related family	20	2.55E-304	79.42	5	P:GO:0006412; P:GO:0042254; F:GO:0003723; F:GO:0003735; C:GO:0022625	P:translation; P:ribosome biogenesis; F:RNA binding; F:structural constituent of ribosome; C:cytosolic large ribosomal subunit			G3DSA:3.30.1430.10:FF:000001 (FUNFAM); G3DSA:4.10.960.10:FF:000001 (FUNFAM); G3DSA:2.40.30.10:FF:000351 (FUNFAM); G3DSA:3.30.1430.10 (GENE3D); IPR044892 (G3DSA:4.10.960.GENE3D); G3DSA:2.40.30.10 (GENE3D); IPR000597 (PFAM); IPR045077 (PANTHER); IPR009000 (SUPERFAMILY)	P:GO:0006412; F:GO:0003723; F:GO:0003735; C:GO:0005840; C:GO:0022625	P:translation; F:RNA binding; F:structural constituent of ribosome; C:ribosome; C:cytosolic large ribosomal subunit
	189	[INTERPRO, BLASTED, MAPPED, ANNOTATED]	g500.t1	EAY23504.1hypothetical protein TVAG_071680	17	4.64E-139	61.09	1	F:GO:0016799	F:hydrolase activity, hydrolyzing N-glycosyl compounds	EC:3.2; EC:3; EC:3.2.2	Glycosylases; Hydrolases; Glycosylases	mobidb-lite (MOBIDB_LITE)	no GO terms	no GO terms
	181	[INTERPRO, BLASTED, MAPPED, ANNOTATED]	g501.t1	XP_001584489.1inosine-uridine preferring nucleoside hydrolase family	20	1.4E-127	59.81	3	P:GO:0006152; F:GO:0008477; C:GO:0005829	P:purine nucleoside catabolic process; F:purine nucleosidase activity; C:cytosol	EC:3.2; EC:3; EC:3.2.2.1; EC:3.2.2	Glycosylases; Hydrolases; Purine nucleosidase; Glycosylases	IPR036452 (G3DSA:3.90.245.GENE3D); IPR001910 (PFAM); IPR023186 (PANTHER); IPR036452 (SUPERFAMILY)	P:GO:0006152; F:GO:0008477; F:GO:0016799; C:GO:0005829	P:purine nucleoside catabolic process; F:purine nucleosidase activity; F:hydrolase activity, hydrolyzing N-glycosyl compounds; C:cytosol
	165	[INTERPRO, BLASTED]	g502.t1	XP_001584488.1hypothetical protein TVAGG3_1046760	2	4.41E-105	72.98						mobidb-lite (MOBIDB_LITE)	no GO terms	no GO terms
	201	[INTERPRO, BLASTED, MAPPED, ANNOTATED]	g503.t1	XP_001584487.1Golgi APPARATUS membrane protein TVP23 family	13	2.08E-132	56.14	10	P:GO:0002790; P:GO:0007030; P:GO:0009306; P:GO:0009826; P:GO:0016192; P:GO:0032989; P:GO:0048869; C:GO:0000139; C:GO:0031901; C:GO:0032588	P:peptide secretion; P:Golgi organization; P:protein secretion; P:unidimensional cell growth; P:vesicle-mediated transport; P:cellular anatomical entity morphogenesis; P:cellular developmental process; C:Golgi membrane; C:early endosome membrane; C:trans-Golgi network membrane			IPR008564 (PFAM); IPR008564 (PANTHER)	P:GO:0009306; P:GO:0016192; C:GO:0000139; C:GO:0016020	P:protein secretion; P:vesicle-mediated transport; C:Golgi membrane; C:membrane
	436	[INTERPRO, BLASTED, MAPPED, ANNOTATED]	g504.t1	XP_001584486.1hypothetical protein TVAGG3_1046740	2	2.91E-291	74.04	1	C:GO:0016020	C:membrane			no IPS match	no IPS match	no IPS match
	574	[INTERPRO, BLASTED, MAPPED, ANNOTATED]	g505.t1	XP_001584485.1cytosolix non-specific dipeptidase family	20	0.0	49.93	4	P:GO:0006508; F:GO:0070573; C:GO:0005829; C:GO:0016020	P:proteolysis; F:metallodipeptidase activity; C:cytosol; C:membrane	EC:3.4.13; EC:3.4; EC:3	Acting on peptide bonds (peptidases); Acting on peptide bonds (peptidases); Hydrolases	IPR001160 (PRINTS); G3DSA:3.40.630.10:FF:000018 (FUNFAM); G3DSA:3.40.630.10:FF:000199 (FUNFAM); G3DSA:3.40.630.10 (GENE3D); IPR002933 (PFAM); G3DSA:3.40.630.10 (GENE3D); PIRSR002498-2 (PIRSR); PIRSR037215-2 (PIRSR); IPR001160 (PANTHER); SSF53187 (SUPERFAMILY)	P:GO:0006508; F:GO:0016787; F:GO:0070573; C:GO:0005829	P:proteolysis; F:hydrolase activity; F:metallodipeptidase activity; C:cytosol
	429	[INTERPRO, BLASTED, MAPPED, ANNOTATED]	g506.t1	XP_001327903.1hypothetical protein TVAGG3_0631150	20	7.03E-227	55.93	30	P:GO:0000381; P:GO:0006935; P:GO:0007154; P:GO:0007411; P:GO:0007623; P:GO:0008340; P:GO:0008343; P:GO:0032989; P:GO:0033120; P:GO:0034198; P:GO:0034250; P:GO:0045727; P:GO:0048025; P:GO:0051254; P:GO:0071496; P:GO:1901652; P:GO:1901698; P:GO:1901700; P:GO:1902416; F:GO:0000976; F:GO:0003730; F:GO:0097157; F:GO:1901363; F:GO:1990715; C:GO:0005654; C:GO:0005829; C:GO:0035770; C:GO:0045120; C:GO:00…	P:regulation of alternative mRNA splicing, via spliceosome; P:chemotaxis; P:cell communication; P:axon guidance; P:circadian rhythm; P:determination of adult lifespan; P:adult feeding behavior; P:cellular anatomical entity morphogenesis; P:positive regulation of RNA splicing; P:cellular response to amino acid starvation; P:positive regulation of amide metabolic process; P:positive regulation of t…			IPR012677 (G3DSA:3.30.70.GENE3D); PF13893 (PFAM); IPR012677 (G3DSA:3.30.70.GENE3D); PTHR15592 (PANTHER); IPR000504 (PROSITE_PROFILES); cd00590 (CDD); IPR035979 (SUPERFAMILY); IPR035979 (SUPERFAMILY)	F:GO:0003676; F:GO:0003723	F:nucleic acid binding; F:RNA binding
	903	[INTERPRO, BLASTED, MAPPED, ANNOTATED]	g507.t1	XP_001584482.1ubiquitin-activating enzyme E1 family	20	0.0	46.91	6	P:GO:0016925; P:GO:0045116; F:GO:0019781; F:GO:0019948; C:GO:0005737; C:GO:0031510	P:protein sumoylation; P:protein neddylation; F:NEDD8 activating enzyme activity; F:SUMO activating enzyme activity; C:cytoplasm; C:SUMO activating enzyme complex	EC:6.2.1.45; EC:6.2.1.64; EC:6.2; EC:6	E1 ubiquitin-activating enzyme; E1 NEDD8-activating enzyme; Forming carbon-sulfur bonds; Ligases	IPR000011 (PRINTS); G3DSA:3.40.50.720:FF:001419 (FUNFAM); G3DSA:3.40.50.720 (GENE3D); IPR023318 (G3DSA:1.10.10.GENE3D); IPR019572 (PFAM); G3DSA:3.40.50.720 (GENE3D); IPR000594 (PFAM); IPR000594 (PFAM); PIRSR039133-2 (PIRSR); PIRSR039133-1 (PIRSR); PIRSR612731-2 (PIRSR); PIRSR612731-4 (PIRSR); PIRSR612731-1 (PIRSR); IPR045886 (PANTHER); IPR035985 (SUPERFAMILY); IPR035985 (SUPERFAMILY)	P:GO:0016925; P:GO:0032446; P:GO:0036211; F:GO:0008641; F:GO:0019948; C:GO:0005737; C:GO:0031510	P:protein sumoylation; P:protein modification by small protein conjugation; P:protein modification process; F:ubiquitin-like modifier activating enzyme activity; F:SUMO activating enzyme activity; C:cytoplasm; C:SUMO activating enzyme complex
	330	[INTERPRO, BLASTED, MAPPED, ANNOTATED]	g508.t1	XP_001584481.1protein serine/threonine kinase protein	20	9.22E-239	54.38	5	P:GO:0006468; P:GO:0035556; F:GO:0004674; F:GO:0005524; C:GO:0005737	P:protein phosphorylation; P:intracellular signal transduction; F:protein serine/threonine kinase activity; F:ATP binding; C:cytoplasm	EC:2.7.1; EC:2.7.11.1; EC:2.7; EC:2	Transferring phosphorus-containing groups; Non-specific serine/threonine protein kinase; Transferring phosphorus-containing groups; Transferases	G3DSA:1.10.510.10 (GENE3D); IPR000719 (PFAM); G3DSA:3.30.200.20 (GENE3D); IPR050588 (PANTHER); IPR000719 (PROSITE_PROFILES); IPR011009 (SUPERFAMILY)	P:GO:0006468; F:GO:0004672; F:GO:0005524	P:protein phosphorylation; F:protein kinase activity; F:ATP binding
	307	[INTERPRO, BLASTED, MAPPED, ANNOTATED]	g509.t1	XP_001584480.1mpp pp2a pp4 pp6 domain-containing protein	20	3.72E-231	73.26	14	P:GO:0000724; P:GO:0006338; P:GO:0006357; F:GO:0017018; F:GO:0033192; F:GO:0140791; F:GO:0180004; F:GO:0180005; F:GO:0180006; F:GO:0180007; F:GO:0180008; F:GO:1990439; C:GO:0005634; C:GO:0005737	P:double-strand break repair via homologous recombination; P:chromatin remodeling; P:regulation of transcription by RNA polymerase II; F:myosin phosphatase activity; F:calmodulin-dependent protein phosphatase activity; F:histone H2AXS140 phosphatase activity; F:RNA polymerase II CTD heptapeptide repeat Y1 phosphatase activity; F:RNA polymerase II CTD heptapeptide repeat T4 phosphatase activity; F…	EC:3.1.3.16; EC:3.1; EC:3; EC:3.1.3	Protein-serine/threonine phosphatase; Acting on ester bonds; Hydrolases; Acting on ester bonds	IPR006186 (PRINTS); IPR004843 (PFAM); IPR029052 (G3DSA:3.60.21.GENE3D); PIRSR641768-1 (PIRSR); IPR047129 (PANTHER); cd07415 (CDD); IPR029052 (SUPERFAMILY)	F:GO:0004722; F:GO:0016787	F:protein serine/threonine phosphatase activity; F:hydrolase activity
	451	[INTERPRO, BLASTED]	g510.t1	XP_001584478.1hypothetical protein TVAGG3_1046650	20	7.64E-267	51.9						mobidb-lite (MOBIDB_LITE); PTHR47026 (PANTHER)	no GO terms	no GO terms
	389	[INTERPRO, BLASTED, ANNOTATED]	g511.t1	XP_001584477.1proteasome regulatory particle assembly	20	6.79E-218	64.48	1	F:GO:0005515	F:protein binding			IPR002110 (PRINTS); IPR020683 (PFAM); IPR036770 (G3DSA:1.25.40.GENE3D); IPR002110 (PFAM); IPR002110 (PFAM); PTHR24182 (PANTHER); IPR002110 (PROSITE_PROFILES); PS50297 (PROSITE_PROFILES); IPR002110 (PROSITE_PROFILES); IPR002110 (PROSITE_PROFILES); PS50297 (PROSITE_PROFILES); PS50297 (PROSITE_PROFILES); IPR036770 (SUPERFAMILY)	F:GO:0005515	F:protein binding
	2862	[INTERPRO, BLASTED, MAPPED, ANNOTATED]	g512.t1	XP_001584466.2platelet formation protein family	20	0.0	47.13	1	F:GO:0005515	F:protein binding			IPR015943 (G3DSA:2.130.10.GENE3D); IPR036372 (G3DSA:1.10.1540.GENE3D); IPR031570 (PFAM); IPR000409 (PFAM); mobidb-lite (MOBIDB_LITE); IPR050865 (PANTHER); SSF50729 (SUPERFAMILY); IPR036372 (SUPERFAMILY); IPR036322 (SUPERFAMILY)	F:GO:0005515	F:protein binding
	864	[INTERPRO, BLASTED]	g513.t1	XP_001584465.1WD40 repeat-containing protein	13	0.0	53.63						no IPS match	no IPS match	no IPS match
	1262	[INTERPRO, BLASTED, MAPPED, ANNOTATED]	g514.t1	XP_001584463.1GTPase activator protein	20	0.0	60.21	5	P:GO:0043547; P:GO:0051056; F:GO:0005096; C:GO:0005634; C:GO:0005737	P:positive regulation of GTPase activity; P:regulation of small GTPase mediated signal transduction; F:GTPase activator activity; C:nucleus; C:cytoplasm			G3DSA:3.40.50.11210:FF:000001 (FUNFAM); IPR000331 (PFAM); IPR035974 (G3DSA:3.40.50.GENE3D); IPR027107 (PANTHER); IPR000331 (PROSITE_PROFILES); IPR035974 (SUPERFAMILY)	P:GO:0043547; P:GO:0051056; F:GO:0005096; C:GO:0005634; C:GO:0005737	P:positive regulation of GTPase activity; P:regulation of small GTPase mediated signal transduction; F:GTPase activator activity; C:nucleus; C:cytoplasm
	266	[INTERPRO, BLASTED, MAPPED, ANNOTATED]	g515.t1	XP_001584461.1GPN-loop GTPase 1 domain-containing protein	20	5.68E-185	71.67	14	P:GO:0000070; P:GO:0006913; P:GO:0007064; P:GO:0009793; P:GO:0051301; P:GO:1990114; F:GO:0003924; F:GO:0005515; F:GO:0005525; F:GO:0016887; C:GO:0005654; C:GO:0005739; C:GO:0005829; C:GO:0005874	P:mitotic sister chromatid segregation; P:nucleocytoplasmic transport; P:mitotic sister chromatid cohesion; P:embryo development ending in seed dormancy; P:cell division; P:RNA polymerase II core complex assembly; F:GTPase activity; F:protein binding; F:GTP binding; F:ATP hydrolysis activity; C:nucleoplasm; C:mitochondrion; C:cytosol; C:microtubule	EC:3.6.1; EC:2.4.1.18; EC:3.6; EC:3; EC:3.6.1.15	Acting on acid anhydrides; 1,4-alpha-glucan branching enzyme; Acting on acid anhydrides; Hydrolases; Nucleoside-triphosphate phosphatase	G3DSA:3.40.50.300:FF:000888 (FUNFAM); IPR027417 (G3DSA:3.40.50.GENE3D); IPR004130 (PFAM); PIRSR603373-1 (PIRSR); PIRSR006809-1 (PIRSR); PIRSR006809-2 (PIRSR); PIRSR603373-2 (PIRSR); PIRSR006230-1 (PIRSR); IPR004130 (PANTHER); IPR030230 (CDD); IPR027417 (SUPERFAMILY)	F:GO:0003924	F:GTPase activity
	167	[INTERPRO, BLASTED]	g516.t1	XP_001584460.1nucleoplasmin core domain domain-containing protein	7	3.49E-112	59.01						G3DSA:2.60.120.340 (GENE3D); IPR041232 (PFAM); mobidb-lite (MOBIDB_LITE)	no GO terms	no GO terms
	372	[INTERPRO, BLASTED, MAPPED, ANNOTATED]	g517.t1	XP_001584459.1glycine-rich protein family	20	4.29E-272	71.8	2	F:GO:0004713; C:GO:0005886	F:protein tyrosine kinase activity; C:plasma membrane	EC:2.7.10	Transferring phosphorus-containing groups	IPR055163 (PFAM)	no GO terms	no GO terms
	534	[INTERPRO, BLASTED, MAPPED, ANNOTATED]	g518.t1	XP_001584458.1regulation of choline O-acetyltransferase protein	20	0.0	55.37	6	P:GO:0006508; P:GO:0007155; F:GO:0004222; F:GO:0046872; C:GO:0005737; C:GO:0016020	P:proteolysis; P:cell adhesion; F:metalloendopeptidase activity; F:metal ion binding; C:cytoplasm; C:membrane	EC:3.4.24; EC:3.4; EC:3.6.4.13; EC:3; EC:3.4.24.36	Acting on peptide bonds (peptidases); Acting on peptide bonds (peptidases); RNA helicase; Hydrolases; Leishmanolysin	G3DSA:3.10.170.20:FF:000003 (FUNFAM); G3DSA:3.90.132.10:FF:000007 (FUNFAM); G3DSA:3.10.170.20 (GENE3D); G3DSA:3.90.132.10 (GENE3D); IPR001577 (PFAM); PIRSR601577-1 (PIRSR); PIRSR601577-2 (PIRSR); IPR001577 (PANTHER); SSF55486 (SUPERFAMILY)	P:GO:0006508; P:GO:0007155; F:GO:0004222; F:GO:0008233; C:GO:0005737; C:GO:0016020	P:proteolysis; P:cell adhesion; F:metalloendopeptidase activity; F:peptidase activity; C:cytoplasm; C:membrane
	355	[INTERPRO, BLASTED, MAPPED, ANNOTATED]	g519.t1	XP_001584457.1glycosyltransferase family	20	2.12E-277	57.74	1	F:GO:0016757	F:glycosyltransferase activity	EC:2.4; EC:2	Glycosyltransferases; Transferases	IPR049625 (PFAM)	F:GO:0016757	F:glycosyltransferase activity
	211	[INTERPRO, BLASTED, MAPPED, ANNOTATED]	g520.t1	XP_001584456.1glycine-rich protein family	20	9.77E-136	70.59	2	F:GO:0004713; C:GO:0005886	F:protein tyrosine kinase activity; C:plasma membrane	EC:2.7.10	Transferring phosphorus-containing groups	IPR055163 (PFAM)	no GO terms	no GO terms
	2733	[INTERPRO, BLASTED, MAPPED, ANNOTATED]	g521.t1	XP_001584455.1beige/BEACH-related family	20	0.0	47.81	1	F:GO:0005515	F:protein binding			IPR036372 (G3DSA:1.10.1540.GENE3D); IPR015943 (G3DSA:2.130.10.GENE3D); IPR000409 (PFAM); mobidb-lite (MOBIDB_LITE); IPR050865 (PANTHER); IPR000409 (PROSITE_PROFILES); IPR000409 (CDD); IPR036372 (SUPERFAMILY); IPR036322 (SUPERFAMILY)	F:GO:0005515	F:protein binding
	363	[INTERPRO, BLASTED]	g522.t1	XP_001584454.1hypothetical protein TVAGG3_1046150	1	1.86E-241	100.0						no IPS match	no IPS match	no IPS match
	832	[INTERPRO, BLASTED, MAPPED, ANNOTATED]	g523.t1	XP_001584453.1SEC24-related protein family	20	0.0	54.2	4	P:GO:0006886; P:GO:0006888; F:GO:0008270; C:GO:0030127	P:intracellular protein transport; P:endoplasmic reticulum to Golgi vesicle-mediated transport; F:zinc ion binding; C:COPII vesicle coat			IPR000195 (PFAM); G3DSA:1.10.472.80 (GENE3D); G3DSA:2.30.30.380 (GENE3D); G3DSA:1.10.8.270 (GENE3D); IPR000195 (PROSITE_PROFILES); IPR036174 (SUPERFAMILY); IPR035969 (SUPERFAMILY)	P:GO:0006886; P:GO:0006888; F:GO:0008270; C:GO:0030127	P:intracellular protein transport; P:endoplasmic reticulum to Golgi vesicle-mediated transport; F:zinc ion binding; C:COPII vesicle coat
	201	[INTERPRO, BLASTED, MAPPED, ANNOTATED]	g524.t1	XP_001584452.1hypothetical protein TVAGG3_1046130	1	4.2E-132	100.0	1	C:GO:0016020	C:membrane			mobidb-lite (MOBIDB_LITE)	no GO terms	no GO terms
	415	[INTERPRO, BLASTED]	g525.t1	XP_001584451.1NTF2-like family	2	3.24E-307	71.38						G3DSA:3.10.450.50 (GENE3D); mobidb-lite (MOBIDB_LITE); IPR032710 (SUPERFAMILY)	no GO terms	no GO terms
	210	[INTERPRO, BLASTED, MAPPED, ANNOTATED]	g526.t1	XP_001584450.1calcyphosin family	19	1.16E-147	49.39	3	P:GO:0035556; F:GO:0005509; C:GO:0005737	P:intracellular signal transduction; F:calcium ion binding; C:cytoplasm			G3DSA:1.10.238.10 (GENE3D); IPR051581 (PANTHER); IPR011992 (SUPERFAMILY)	no GO terms	no GO terms
	168	[INTERPRO, BLASTED, MAPPED, ANNOTATED]	g527.t1	XP_001584449.1transmembrane protein 18 family	20	1.04E-109	58.4	1	C:GO:0031965	C:nuclear membrane			IPR026721 (PFAM); mobidb-lite (MOBIDB_LITE)	no GO terms	no GO terms
	880	[INTERPRO, BLASTED]	g528.t1	XP_001584448.1phage head-tail adaptor family protein	11	0.0	58.52						PTHR36593 (PANTHER)	no GO terms	no GO terms
	915	[INTERPRO, BLASTED]	g528.t2	XP_001584448.1phage head-tail adaptor family protein	11	0.0	58.58						PTHR36593 (PANTHER)	no GO terms	no GO terms
	297	[INTERPRO, BLASTED]	g529.t1	XP_001584441.1ribonuclease inhibitor domain-containing protein	4	3.85E-210	61.36						IPR032675 (G3DSA:3.80.10.GENE3D); IPR026906 (PFAM)	no GO terms	no GO terms
	589	[INTERPRO, BLASTED, MAPPED]	g530.t1	XP_001584440.1cyclic nucleotide-binding domain containing protein family	20	0.0	53.24	5	F:GO:0004862; F:GO:0030552; F:GO:0034236; C:GO:0005829; C:GO:0005952	F:cAMP-dependent protein kinase inhibitor activity; F:cAMP binding; F:protein kinase A catalytic subunit binding; C:cytosol; C:cAMP-dependent protein kinase complex			IPR014710 (G3DSA:2.60.120.GENE3D); PIRSR000548-1 (PIRSR); mobidb-lite (MOBIDB_LITE); PTHR23011 (PANTHER); IPR000595 (PROSITE_PROFILES); IPR000595 (CDD); IPR018490 (SUPERFAMILY)	no GO terms	no GO terms
	224	[INTERPRO, BLASTED, MAPPED, ANNOTATED]	g531.t1	XP_001584439.1ankyrin repeats (many copies)-containing protein	20	4.05E-123	62.65	2	P:GO:0006355; F:GO:0005515	P:regulation of DNA-templated transcription; F:protein binding			IPR002110 (PFAM); IPR036770 (G3DSA:1.25.40.GENE3D); PTHR24173 (PANTHER); IPR002110 (PROSITE_PROFILES); PS50297 (PROSITE_PROFILES); IPR002110 (PROSITE_PROFILES); PS50297 (PROSITE_PROFILES); IPR036770 (SUPERFAMILY)	F:GO:0005515	F:protein binding
	414	[INTERPRO, BLASTED, MAPPED, ANNOTATED]	g532.t1	XP_001584438.1La ribonucleoprotein domain family	20	2.91E-273	65.32	12	P:GO:0002181; P:GO:0006417; P:GO:0006878; P:GO:0034248; P:GO:0043043; P:GO:0043604; P:GO:0048255; F:GO:0000339; F:GO:0003729; F:GO:1901363; C:GO:0010494; C:GO:1990904	P:cytoplasmic translation; P:regulation of translation; P:intracellular copper ion homeostasis; P:regulation of amide metabolic process; P:peptide biosynthetic process; P:amide biosynthetic process; P:mRNA stabilization; F:RNA cap binding; F:mRNA binding; F:heterocyclic compound binding; C:cytoplasmic stress granule; C:ribonucleoprotein complex			IPR006607 (PFAM); mobidb-lite (MOBIDB_LITE)	P:GO:0048255; F:GO:0000339	P:mRNA stabilization; F:RNA cap binding
	261	[INTERPRO, BLASTED]	g533.t1	XP_001584437.1hypothetical protein TVAGG3_1045800	3	2.83E-187	71.12						no IPS match	no IPS match	no IPS match
	141	[INTERPRO, BLASTED, MAPPED, ANNOTATED]	g534.t1	XP_001584436.1protein transport	20	3.29E-93	76.64	3	P:GO:0006886; P:GO:0016192; C:GO:0030122	P:intracellular protein transport; P:vesicle-mediated transport; C:AP-2 adaptor complex	EC:2.3.1.42	Glycerone-phosphate O-acyltransferase	IPR016635 (PIRSF); G3DSA:3.30.450.60 (GENE3D); IPR022775 (PFAM); IPR016635 (PANTHER); IPR011012 (SUPERFAMILY)	P:GO:0015031	P:protein transport
	133	[INTERPRO, BLASTED, MAPPED]	g535.t1	XP_001584434.1protein ubiquitination	10	1.95E-88	62.81	1	P:GO:0006355	P:regulation of DNA-templated transcription			no IPS match	no IPS match	no IPS match
	135	[INTERPRO, BLASTED, MAPPED, ANNOTATED]	g536.t1	XP_001308971.1protein ubiquitination	9	8.72E-41	66.99	6	P:GO:0001503; P:GO:0007165; P:GO:0043312; F:GO:0017124; C:GO:0034774; C:GO:1904813	P:ossification; P:signal transduction; P:neutrophil degranulation; F:SH3 domain binding; C:secretory granule lumen; C:ficolin-1-rich granule lumen			no IPS match	no IPS match	no IPS match
	425	[INTERPRO, BLASTED, MAPPED, ANNOTATED]	g537.t1	XP_001584433.1positive regulation of cilium movement	20	0.0	61.5	7	P:GO:0000226; P:GO:0018095; F:GO:0005524; F:GO:0015631; F:GO:0046872; F:GO:0070740; C:GO:0036064	P:microtubule cytoskeleton organization; P:protein polyglutamylation; F:ATP binding; F:tubulin binding; F:metal ion binding; F:tubulin-glutamic acid ligase activity; C:ciliary basal body	EC:6.3.2.61; EC:6.3; EC:6.3.2; EC:6	n/a; Forming carbon-nitrogen bonds; Forming carbon-nitrogen bonds; Ligases	IPR004344 (PFAM); G3DSA:3.30.470.20 (GENE3D); PTHR12241 (PANTHER); IPR004344 (PROSITE_PROFILES); IPR011761 (PROSITE_PROFILES); SSF56059 (SUPERFAMILY)	P:GO:0000226; P:GO:0018095; P:GO:0036211; F:GO:0005524; F:GO:0015631; F:GO:0046872; F:GO:0070740; C:GO:0036064	P:microtubule cytoskeleton organization; P:protein polyglutamylation; P:protein modification process; F:ATP binding; F:tubulin binding; F:metal ion binding; F:tubulin-glutamic acid ligase activity; C:ciliary basal body
	1303	[INTERPRO, BLASTED]	g538.t1	XP_001584432.1nuclear chaperone required for maturation and nuclear export of pre-60s ribosome subunits	1	0.0	96.47						mobidb-lite (MOBIDB_LITE)	no GO terms	no GO terms
	87	[INTERPRO, BLASTED]	g539.t1	XP_001584431.1hypothetical protein TVAGG3_1045740	1	1.35E-53	100.0						mobidb-lite (MOBIDB_LITE)	no GO terms	no GO terms
	493	[INTERPRO, BLASTED, MAPPED, ANNOTATED]	g540.t1	XP_001584430.1cysteine biosynthetic process from serine	20	0.0	80.64	4	P:GO:0019344; F:GO:0004122; F:GO:0004124; C:GO:0005737	P:cysteine biosynthetic process; F:cystathionine beta-synthase activity; F:cysteine synthase activity; C:cytoplasm	EC:4.2.1; EC:2.5.1; EC:4.2.1.22; EC:4.2; EC:2.5.1.47; EC:2; EC:4	Carbon-oxygen lyases; Transferring alkyl or aryl groups, other than methyl groups; Cystathionine beta-synthase; Carbon-oxygen lyases; Cysteine synthase; Transferases; Lyases	IPR036052 (G3DSA:3.40.50.GENE3D); IPR001926 (PFAM); IPR036052 (G3DSA:3.40.50.GENE3D); PIRSR605856-50 (PIRSR); PIRSR605856-51 (PIRSR); IPR050214 (PANTHER); IPR036052 (SUPERFAMILY)	no GO terms	no GO terms
	261	[INTERPRO, BLASTED, MAPPED, ANNOTATED]	g541.t1	XP_001584429.1phosphatidate phosphatase protein	20	3.04E-182	58.65	4	P:GO:0006644; P:GO:0046839; F:GO:0008195; C:GO:0016020	P:phospholipid metabolic process; P:phospholipid dephosphorylation; F:phosphatidate phosphatase activity; C:membrane	EC:3.1; EC:3; EC:3.1.3.4; EC:3.1.3.81; EC:3.1.3	Acting on ester bonds; Hydrolases; Phosphatidate phosphatase; Diacylglycerol diphosphate phosphatase; Acting on ester bonds	G3DSA:1.20.144.10:FF:000032 (FUNFAM); G3DSA:1.20.144.10 (GENE3D); IPR000326 (PFAM); IPR043216 (PANTHER); IPR036938 (SUPERFAMILY)	P:GO:0006644; P:GO:0046839; F:GO:0008195; C:GO:0016020	P:phospholipid metabolic process; P:phospholipid dephosphorylation; F:phosphatidate phosphatase activity; C:membrane
	120	[INTERPRO, BLASTED, MAPPED, ANNOTATED]	g542.t1	XP_001584428.1RNA polymerase II transcription regulator recruiting protein	20	3.96E-84	67.92	8	P:GO:0006357; P:GO:0042795; P:GO:0042796; F:GO:0000978; F:GO:0000981; F:GO:0001006; C:GO:0005634; C:GO:0019185	P:regulation of transcription by RNA polymerase II; P:snRNA transcription by RNA polymerase II; P:snRNA transcription by RNA polymerase III; F:RNA polymerase II cis-regulatory region sequence-specific DNA binding; F:DNA-binding transcription factor activity, RNA polymerase II-specific; F:RNA polymerase III type 3 promoter sequence-specific DNA binding; C:nucleus; C:snRNA-activating protein complex			PF13921 (PFAM); G3DSA:1.10.10.60 (GENE3D); G3DSA:1.10.10.60 (GENE3D); IPR051575 (PANTHER); IPR017930 (PROSITE_PROFILES); IPR001005 (PROSITE_PROFILES); IPR001005 (PROSITE_PROFILES); IPR001005 (CDD); IPR001005 (CDD); IPR009057 (SUPERFAMILY)	P:GO:0042795; P:GO:0042796; F:GO:0000978; F:GO:0001006; C:GO:0019185	P:snRNA transcription by RNA polymerase II; P:snRNA transcription by RNA polymerase III; F:RNA polymerase II cis-regulatory region sequence-specific DNA binding; F:RNA polymerase III type 3 promoter sequence-specific DNA binding; C:snRNA-activating protein complex
	337	[INTERPRO, BLASTED, MAPPED]	g543.t1	XP_001584427.1hypothetical protein TVAGG3_1045700	2	5.72E-162	75.55	1	C:GO:0016020	C:membrane			mobidb-lite (MOBIDB_LITE)	no GO terms	no GO terms
	967	[INTERPRO, BLASTED]	g544.t1	XP_001584426.1hypothetical protein TVAGG3_1045690	2	0.0	73.25						mobidb-lite (MOBIDB_LITE)	no GO terms	no GO terms
	314	[INTERPRO, BLASTED, MAPPED, ANNOTATED]	g545.t1	XP_001584425.1TBP-class protein binding	20	6.08E-220	47.51	26	P:GO:0000769; P:GO:0001174; P:GO:0006383; P:GO:0009960; P:GO:0010183; P:GO:0010628; P:GO:0031334; P:GO:0046686; P:GO:0051123; P:GO:0060261; P:GO:0060284; P:GO:0080092; P:GO:1990114; F:GO:0000979; F:GO:0000995; F:GO:0001006; F:GO:0001139; F:GO:0008270; F:GO:0017025; F:GO:0044877; F:GO:0140110; F:GO:1901363; C:GO:0000126; C:GO:0005634; C:GO:0005737; C:GO:0097550	P:syncytium formation by mitosis without cytokinesis; P:transcriptional start site selection at RNA polymerase II promoter; P:transcription by RNA polymerase III; P:endosperm development; P:pollen tube guidance; P:positive regulation of gene expression; P:positive regulation of protein-containing complex assembly; P:response to cadmium ion; P:RNA polymerase II preinitiation complex assembly; P:po…			G3DSA:1.10.472.170 (GENE3D); IPR013150 (PFAM); IPR000812 (PANTHER); cd00043 (CDD); IPR036915 (SUPERFAMILY); SSF57783 (SUPERFAMILY)	P:GO:0006352; P:GO:0006383; P:GO:0070897; F:GO:0000995; F:GO:0001006; F:GO:0017025; C:GO:0000126; C:GO:0005634; C:GO:0097550	P:DNA-templated transcription initiation; P:transcription by RNA polymerase III; P:transcription preinitiation complex assembly; F:RNA polymerase III general transcription initiation factor activity; F:RNA polymerase III type 3 promoter sequence-specific DNA binding; F:TBP-class protein binding; C:transcription factor TFIIIB complex; C:nucleus; C:transcription preinitiation complex
	768	[INTERPRO, BLASTED, MAPPED, ANNOTATED]	g546.t1	XP_001584424.1hypothetical protein TVAGG3_1045670	7	0.0	78.99	1	C:GO:0016020	C:membrane			mobidb-lite (MOBIDB_LITE)	no GO terms	no GO terms
	1705	[INTERPRO, BLASTED, MAPPED, ANNOTATED]	g546.t2	XP_001584424.1hypothetical protein TVAGG3_1045670	11	0.0	85.33	1	C:GO:0016020	C:membrane			mobidb-lite (MOBIDB_LITE)	no GO terms	no GO terms
	2056	[INTERPRO, BLASTED, MAPPED, ANNOTATED]	g546.t3	XP_001584424.1hypothetical protein TVAGG3_1045670	19	0.0	86.11	1	C:GO:0016020	C:membrane			mobidb-lite (MOBIDB_LITE)	no GO terms	no GO terms
	321	[INTERPRO, BLASTED]	g547.t1	XP_001584420.2hypothetical protein TVAGG3_1045630, partial	10	6.16E-188	84.85						no IPS match	no IPS match	no IPS match
	225	[INTERPRO, BLASTED]	g548.t1	XP_001584422.1hypothetical protein TVAGG3_1045650	10	5.75E-169	70.95						no IPS match	no IPS match	no IPS match
	1587	[INTERPRO, BLASTED, MAPPED, ANNOTATED]	g549.t1	XP_001584424.1hypothetical protein TVAGG3_1045670	11	0.0	89.29	1	C:GO:0016020	C:membrane			no IPS match	no IPS match	no IPS match
	1938	[INTERPRO, BLASTED, MAPPED, ANNOTATED]	g549.t2	XP_001584424.1hypothetical protein TVAGG3_1045670	19	0.0	88.54	1	C:GO:0016020	C:membrane			no IPS match	no IPS match	no IPS match
	321	[INTERPRO, BLASTED]	g550.t1	XP_001584420.2hypothetical protein TVAGG3_1045630, partial	10	9.55E-192	85.17						no IPS match	no IPS match	no IPS match
	185	[INTERPRO, BLASTED]	g551.t1	XP_001584419.1hypothetical protein TVAGG3_1045620	10	2.31E-137	72.92						no IPS match	no IPS match	no IPS match
	263	[INTERPRO, BLASTED, MAPPED, ANNOTATED]	g552.t1	XP_001584418.1hypothetical protein TVAGG3_1045610	5	4.31E-172	89.27	1	C:GO:0016020	C:membrane			no IPS match	no IPS match	no IPS match
	451	[INTERPRO, BLASTED, MAPPED, ANNOTATED]	g552.t2	XP_001584418.1hypothetical protein TVAGG3_1045610	5	1.93E-299	87.61	1	C:GO:0016020	C:membrane			no IPS match	no IPS match	no IPS match
	797	[INTERPRO, BLASTED, MAPPED, ANNOTATED]	g552.t3	XP_001584421.1hypothetical protein TVAGG3_1045640	7	0.0	81.97	1	C:GO:0016020	C:membrane			mobidb-lite (MOBIDB_LITE)	no GO terms	no GO terms
	575	[INTERPRO, BLASTED, MAPPED, ANNOTATED]	g552.t4	XP_001584421.1hypothetical protein TVAGG3_1045640	5	4.74E-303	84.54	1	C:GO:0016020	C:membrane			mobidb-lite (MOBIDB_LITE)	no GO terms	no GO terms
	249	[INTERPRO, BLASTED, MAPPED, ANNOTATED]	g552.t5	XP_001584417.1hypothetical protein TVAGG3_1045600	6	2.93E-174	83.81	1	C:GO:0016020	C:membrane			no IPS match	no IPS match	no IPS match
	767	[INTERPRO, BLASTED, MAPPED, ANNOTATED]	g553.t1	EAX81560.1hypothetical protein TVAG_515200, partial	8	0.0	93.19	1	C:GO:0016020	C:membrane			no IPS match	no IPS match	no IPS match
	275	[INTERPRO, BLASTED]	g554.t1	EAY23437.1hypothetical protein TVAG_071010	10	3.2E-183	86.96						no IPS match	no IPS match	no IPS match
	180	[INTERPRO, BLASTED, MAPPED, ANNOTATED]	g555.t1	XP_001584415.1Arp2/3 complex-mediated actin nucleation	20	6.93E-132	69.1	9	P:GO:0030838; P:GO:0034314; F:GO:0005200; F:GO:0051015; C:GO:0005737; C:GO:0005885; C:GO:0030027; C:GO:0031941; C:GO:0061850	P:positive regulation of actin filament polymerization; P:Arp2/3 complex-mediated actin nucleation; F:structural constituent of cytoskeleton; F:actin filament binding; C:cytoplasm; C:Arp2/3 protein complex; C:lamellipodium; C:filamentous actin; C:growth cone leading edge	EC:2.7.1.33	Pantothenate kinase	G3DSA:1.10.1760.10:FF:000005 (FUNFAM); IPR007204 (PFAM); IPR007204 (PIRSF); IPR036753 (G3DSA:1.10.1760.GENE3D); IPR007204 (PANTHER); IPR036753 (SUPERFAMILY)	P:GO:0030833; P:GO:0034314; C:GO:0005856; C:GO:0005885	P:regulation of actin filament polymerization; P:Arp2/3 complex-mediated actin nucleation; C:cytoskeleton; C:Arp2/3 protein complex
	188	[INTERPRO, BLASTED, MAPPED, ANNOTATED]	g556.t1	XP_001584414.1PNAS-related family	20	6.55E-125	56.92	6	P:GO:0006983; P:GO:0032469; P:GO:0065008; P:GO:0070588; F:GO:0005262; C:GO:0005789	P:ER overload response; P:endoplasmic reticulum calcium ion homeostasis; P:regulation of biological quality; P:calcium ion transmembrane transport; F:calcium channel activity; C:endoplasmic reticulum membrane			IPR002809 (PFAM); IPR008559 (PANTHER)	P:GO:0006874; P:GO:0032469; F:GO:0005262; C:GO:0005737; C:GO:0005789; C:GO:0016020	P:intracellular calcium ion homeostasis; P:endoplasmic reticulum calcium ion homeostasis; F:calcium channel activity; C:cytoplasm; C:endoplasmic reticulum membrane; C:membrane
	1448	[INTERPRO, BLASTED]	g557.t1	XP_001584413.1hypothetical protein TVAGG3_1045560	1	0.0	99.93						no IPS match	no IPS match	no IPS match
	482	[INTERPRO, BLASTED, MAPPED, ANNOTATED]	g558.t1	XP_001584412.1major facilitator superfamily transporter	20	0.0	59.02	4	P:GO:0015770; P:GO:0055085; F:GO:0008506; C:GO:0016020	P:sucrose transport; P:transmembrane transport; F:sucrose:proton symporter activity; C:membrane			G3DSA:1.20.1250.20:FF:000531 (FUNFAM); IPR011701 (PFAM); IPR036259 (G3DSA:1.20.1250.GENE3D); mobidb-lite (MOBIDB_LITE); PTHR19432 (PANTHER); IPR036259 (SUPERFAMILY)	P:GO:0055085; F:GO:0008506; F:GO:0022857; C:GO:0016020	P:transmembrane transport; F:sucrose:proton symporter activity; F:transmembrane transporter activity; C:membrane
	732	[INTERPRO, BLASTED, MAPPED, ANNOTATED]	g559.t1	XP_001584411.1ATP-binding cassette sub-family B family	20	0.0	73.03	8	P:GO:0006508; P:GO:0045595; P:GO:0090374; F:GO:0005524; F:GO:0008236; F:GO:0015421; F:GO:0016887; C:GO:0005743	P:proteolysis; P:regulation of cell differentiation; P:oligopeptide export from mitochondrion; F:ATP binding; F:serine-type peptidase activity; F:ABC-type oligopeptide transporter activity; F:ATP hydrolysis activity; C:mitochondrial inner membrane	EC:3.6.1; EC:3.4; EC:3.6; EC:3; EC:7.2.2; EC:7; EC:7.4.2.6; EC:3.6.1.15	Acting on acid anhydrides; Acting on peptide bonds (peptidases); Acting on acid anhydrides; Hydrolases; Catalysing the translocation of inorganic cations; Translocases; ABC-type oligopeptide transporter; Nucleoside-triphosphate phosphatase	G3DSA:3.40.50.300:FF:000140 (FUNFAM); G3DSA:1.20.1560.10:FF:000175 (FUNFAM); IPR036640 (G3DSA:1.20.1560.GENE3D); IPR027417 (G3DSA:3.40.50.GENE3D); IPR011527 (PFAM); IPR003439 (PFAM); mobidb-lite (MOBIDB_LITE); IPR039421 (PANTHER); IPR003439 (PROSITE_PROFILES); IPR011527 (PROSITE_PROFILES); cd03249 (CDD); cd18577 (CDD); IPR027417 (SUPERFAMILY); IPR036640 (SUPERFAMILY)	P:GO:0055085; P:GO:0090374; F:GO:0005524; F:GO:0015421; F:GO:0016887; F:GO:0140359; C:GO:0005743; C:GO:0016020	P:transmembrane transport; P:oligopeptide export from mitochondrion; F:ATP binding; F:ABC-type oligopeptide transporter activity; F:ATP hydrolysis activity; F:ABC-type transporter activity; C:mitochondrial inner membrane; C:membrane
	1266	[INTERPRO, BLASTED]	g560.t1	XP_001584409.1hypothetical protein TVAGG3_1045490	1	0.0	99.92						no IPS match	no IPS match	no IPS match
	521	[INTERPRO, BLASTED, ANNOTATED]	g561.t1	XP_001584408.1spectrin binding	20	2.58E-263	63.22	1	F:GO:0005515	F:protein binding			IPR002110 (PRINTS); IPR002110 (PFAM); IPR036770 (G3DSA:1.25.40.GENE3D); IPR002110 (PFAM); IPR020683 (PFAM); PTHR24182 (PANTHER); PS50297 (PROSITE_PROFILES); IPR002110 (PROSITE_PROFILES); PS50297 (PROSITE_PROFILES); IPR002110 (PROSITE_PROFILES); PS50297 (PROSITE_PROFILES); IPR002110 (PROSITE_PROFILES); IPR002110 (PROSITE_PROFILES); PS50297 (PROSITE_PROFILES); IPR002110 (PROSITE_PROFILES); PS50297 …	F:GO:0005515	F:protein binding
	155	[INTERPRO, BLASTED, MAPPED, ANNOTATED]	g562.t1	XP_001584406.1hypothetical protein TVAGG3_1045460	1	5.71E-103	100.0	1	C:GO:0016020	C:membrane			no IPS match	no IPS match	no IPS match
	218	[INTERPRO, BLASTED, MAPPED, ANNOTATED]	g563.t1	XP_001584405.1cytidylate kinase protein	20	1.57E-149	65.67	27	P:GO:0006207; P:GO:0006222; P:GO:0006225; P:GO:0006227; P:GO:0006240; P:GO:0009142; P:GO:0009150; P:GO:0015949; P:GO:0016310; P:GO:0018963; P:GO:0022602; P:GO:0032501; P:GO:0043100; P:GO:0043173; P:GO:0043648; P:GO:0046132; P:GO:0046705; P:GO:0046940; F:GO:0000287; F:GO:0004017; F:GO:0004550; F:GO:0004849; F:GO:0005524; F:GO:0033862; F:GO:0036430; C:GO:0005730; C:GO:0005829	P:'de novo' pyrimidine nucleobase biosynthetic process; P:UMP biosynthetic process; P:UDP biosynthetic process; P:dUDP biosynthetic process; P:dCDP biosynthetic process; P:nucleoside triphosphate biosynthetic process; P:purine ribonucleotide metabolic process; P:nucleobase-containing small molecule interconversion; P:phosphorylation; P:phthalate metabolic process; P:ovulation cycle process; P:mul…	EC:2.7.4.4; EC:2.7.4.3; EC:2.7.4.8; EC:2.1.1.43; EC:2.7.4.6; EC:2.7.4; EC:2.7; EC:2; EC:2.7.4.22; EC:2.7.4.14; EC:2.7.4.25	Nucleoside-phosphate kinase; Adenylate kinase; Guanylate kinase; Transferring one-carbon groups; Nucleoside-diphosphate kinase; Transferring phosphorus-containing groups; Transferring phosphorus-containing groups; Transferases; UMP kinase; UMP/CMP kinase; (d)CMP kinase	IPR000850 (PRINTS); IPR027417 (G3DSA:3.40.50.GENE3D); PF00406 (PFAM); IPR000850 (PANTHER); IPR000850 (HAMAP); IPR000850 (CDD); IPR027417 (SUPERFAMILY)	P:GO:0006139; F:GO:0005524; F:GO:0019205	P:nucleobase-containing compound metabolic process; F:ATP binding; F:nucleobase-containing compound kinase activity
	303	[INTERPRO, BLASTED]	g564.t1	XP_001584404.1transcription-initiator DNA-binding domain ibd family	20	9.02E-221	66.9						IPR018845 (PFAM); IPR036388 (G3DSA:1.10.10.GENE3D)	no GO terms	no GO terms
	338	[INTERPRO, BLASTED]	g565.t1	XP_001584403.1hypothetical protein TVAGG3_1045430	3	3.62E-240	69.88						no IPS match	no IPS match	no IPS match
	435	[INTERPRO, BLASTED]	g566.t1	XP_001584402.1armadillo (ARM) repeat-containing protein family	1	1.23E-307	99.77						IPR011989 (G3DSA:1.25.10.GENE3D); IPR016024 (SUPERFAMILY)	no GO terms	no GO terms
	449	[INTERPRO, BLASTED, MAPPED, ANNOTATED]	g567.t1	XP_001584401.1protein ubiquitination	20	8.91E-288	80.44	6	P:GO:0006355; P:GO:0085020; F:GO:0004842; F:GO:0005515; C:GO:0031436; C:GO:0070531	P:regulation of DNA-templated transcription; P:protein K6-linked ubiquitination; F:ubiquitin-protein transferase activity; F:protein binding; C:BRCA1-BARD1 complex; C:BRCA1-A complex	EC:2.3; EC:2; EC:2.3.2	Acyltransferases; Transferases; Acyltransferases	IPR036770 (G3DSA:1.25.40.GENE3D); IPR002110 (PFAM); PTHR24171 (PANTHER); IPR002110 (PROSITE_PROFILES); IPR002110 (PROSITE_PROFILES); PS50297 (PROSITE_PROFILES); IPR036770 (SUPERFAMILY)	P:GO:0085020; F:GO:0004842; F:GO:0005515; C:GO:0031436; C:GO:0070531	P:protein K6-linked ubiquitination; F:ubiquitin-protein transferase activity; F:protein binding; C:BRCA1-BARD1 complex; C:BRCA1-A complex
	296	[INTERPRO, BLASTED, MAPPED, ANNOTATED]	g567.t2	XP_001584401.1protein ubiquitination	14	1.56E-199	83.37	1	P:GO:0006355	P:regulation of DNA-templated transcription			no IPS match	no IPS match	no IPS match
	905	[INTERPRO, BLASTED, MAPPED, ANNOTATED]	g568.t1	XP_001584400.1protein ubiquitination	20	0.0	48.5	4	P:GO:0006468; F:GO:0004672; F:GO:0005515; F:GO:0005524	P:protein phosphorylation; F:protein kinase activity; F:protein binding; F:ATP binding	EC:2.7.1; EC:2.7; EC:2	Transferring phosphorus-containing groups; Transferring phosphorus-containing groups; Transferases	IPR036770 (G3DSA:1.25.40.GENE3D); G3DSA:1.10.510.10 (GENE3D); IPR002110 (PFAM); IPR001245 (PFAM); PIRSR637770-1 (PIRSR); PIRSR000666-1 (PIRSR); PIRSR630616-1 (PIRSR); PIRSR630220-1 (PIRSR); PIRSR000617-1 (PIRSR); PIRSR620777-50 (PIRSR); PIRSR000624-1 (PIRSR); PIRSR000660-1 (PIRSR); PIRSR000620-1 (PIRSR); PIRSR037014-1 (PIRSR); PIRSR000559-1 (PIRSR); PIRSR037281-1 (PIRSR); PIRSR000617-4 (PIRSR); P…	P:GO:0006468; F:GO:0004672; F:GO:0005515; F:GO:0005524	P:protein phosphorylation; F:protein kinase activity; F:protein binding; F:ATP binding
	865	[INTERPRO, BLASTED, MAPPED, ANNOTATED]	g569.t1	XP_001584399.1PAS domain domain-containing protein	11	0.0	60.3	1	C:GO:0016020	C:membrane			no IPS match	no IPS match	no IPS match
	621	[INTERPRO, BLASTED, MAPPED, ANNOTATED]	g570.t1	XP_001584397.1hypothetical protein TVAGG3_1045320	9	0.0	62.8	1	C:GO:0016020	C:membrane			no IPS match	no IPS match	no IPS match
	256	[INTERPRO, BLASTED, MAPPED]	g571.t1	XP_001584394.1ribonuclease inhibitor domain-containing protein	12	2.15E-99	58.23	1	C:GO:0016020	C:membrane			IPR026906 (PFAM); IPR032675 (G3DSA:3.80.10.GENE3D); IPR053139 (PANTHER); SSF52058 (SUPERFAMILY)	no GO terms	no GO terms
	907	[INTERPRO, BLASTED, MAPPED, ANNOTATED]	g572.t1	EAY23407.1surface antigen BspA-like	20	0.0	59.68	1	C:GO:0016020	C:membrane			IPR032675 (G3DSA:3.80.10.GENE3D); IPR026906 (PFAM); IPR032675 (G3DSA:3.80.10.GENE3D); IPR053139 (PANTHER); SSF52058 (SUPERFAMILY); SSF52058 (SUPERFAMILY)	no GO terms	no GO terms
	464	[INTERPRO, BLASTED, MAPPED, ANNOTATED]	g572.t2	EAY23407.1surface antigen BspA-like	20	0.0	51.27	1	C:GO:0016020	C:membrane			IPR026906 (PFAM); IPR032675 (G3DSA:3.80.10.GENE3D); IPR032675 (G3DSA:3.80.10.GENE3D); IPR053139 (PANTHER); SSF52058 (SUPERFAMILY)	no GO terms	no GO terms
	1081	[INTERPRO, BLASTED, MAPPED, ANNOTATED]	g572.t3	EAY23407.1surface antigen BspA-like	20	0.0	59.68	1	C:GO:0016020	C:membrane			IPR032675 (G3DSA:3.80.10.GENE3D); IPR032675 (G3DSA:3.80.10.GENE3D); IPR026906 (PFAM); IPR032675 (G3DSA:3.80.10.GENE3D); IPR032675 (G3DSA:3.80.10.GENE3D); mobidb-lite (MOBIDB_LITE); IPR053139 (PANTHER); SSF52058 (SUPERFAMILY); SSF52058 (SUPERFAMILY); SSF52058 (SUPERFAMILY)	no GO terms	no GO terms
	608	[INTERPRO, BLASTED, MAPPED, ANNOTATED]	g572.t4	EAY23407.1surface antigen BspA-like	20	0.0	57.38	1	C:GO:0016020	C:membrane			IPR032675 (G3DSA:3.80.10.GENE3D); IPR032675 (G3DSA:3.80.10.GENE3D); IPR026906 (PFAM); mobidb-lite (MOBIDB_LITE); IPR053139 (PANTHER); SSF52058 (SUPERFAMILY)	no GO terms	no GO terms
	375	[INTERPRO, BLASTED, MAPPED, ANNOTATED]	g572.t5	EAY23407.1surface antigen BspA-like	20	1.37E-156	60.28	1	C:GO:0016020	C:membrane			IPR026906 (PFAM); IPR032675 (G3DSA:3.80.10.GENE3D); IPR032675 (G3DSA:3.80.10.GENE3D); mobidb-lite (MOBIDB_LITE); IPR053139 (PANTHER); SSF52058 (SUPERFAMILY)	no GO terms	no GO terms
	228	[INTERPRO, BLASTED]	g573.t1	XP_001584392.1hypothetical protein TVAGG3_1045270	3	5.45E-155	78.65						no IPS match	no IPS match	no IPS match
	311	[INTERPRO, BLASTED, MAPPED, ANNOTATED]	g574.t1	XP_001584391.1glycine-rich protein family	20	6.75E-211	55.66	2	F:GO:0004713; C:GO:0005886	F:protein tyrosine kinase activity; C:plasma membrane	EC:2.7.10; EC:2.7.1; EC:2.7; EC:2	Transferring phosphorus-containing groups; Transferring phosphorus-containing groups; Transferring phosphorus-containing groups; Transferases	IPR055163 (PFAM)	no GO terms	no GO terms
	93	[INTERPRO, BLASTED, MAPPED, ANNOTATED]	g575.t1	XP_001584390.1ankyrin repeat domain-containing protein 49 family	15	2.98E-28	86.44	4	P:GO:0010628; P:GO:0045893; F:GO:0005515; C:GO:0005634	P:positive regulation of gene expression; P:positive regulation of DNA-templated transcription; F:protein binding; C:nucleus			IPR002110 (PFAM); IPR036770 (G3DSA:1.25.40.GENE3D); IPR002110 (PFAM); PTHR24198 (PANTHER); PS50297 (PROSITE_PROFILES); PS50297 (PROSITE_PROFILES); IPR002110 (PROSITE_PROFILES); IPR002110 (PROSITE_PROFILES); IPR036770 (SUPERFAMILY)	F:GO:0005515	F:protein binding
	259	[INTERPRO, BLASTED, MAPPED, ANNOTATED]	g576.t1	EAY23403.1hypothetical protein TVAG_070660	13	5.26E-145	86.11	7	P:GO:0001503; P:GO:0006355; P:GO:0007165; P:GO:0043312; F:GO:0017124; C:GO:0034774; C:GO:1904813	P:ossification; P:regulation of DNA-templated transcription; P:signal transduction; P:neutrophil degranulation; F:SH3 domain binding; C:secretory granule lumen; C:ficolin-1-rich granule lumen			no IPS match	no IPS match	no IPS match
	431	[INTERPRO, BLASTED, MAPPED, ANNOTATED]	g577.t1	XP_001584388.1hypothetical protein TVAGG3_1045230	5	0.0	60.2	1	C:GO:0016020	C:membrane			no IPS match	no IPS match	no IPS match
	190	[INTERPRO, BLASTED, MAPPED, ANNOTATED]	g578.t1	XP_001584387.1GTPase protein	20	2.39E-137	67.57	17	P:GO:0006886; P:GO:0032755; P:GO:0034122; P:GO:0034144; P:GO:0034164; P:GO:0034499; P:GO:0045654; P:GO:0051092; P:GO:0070887; P:GO:0071346; P:GO:1903708; F:GO:0003924; F:GO:0005525; C:GO:0005764; C:GO:0005802; C:GO:0031902; C:GO:0045335	P:intracellular protein transport; P:positive regulation of interleukin-6 production; P:negative regulation of toll-like receptor signaling pathway; P:negative regulation of toll-like receptor 4 signaling pathway; P:negative regulation of toll-like receptor 9 signaling pathway; P:late endosome to Golgi transport; P:positive regulation of megakaryocyte differentiation; P:positive regulation of NF-…	EC:3.6.1; EC:3.6; EC:3; EC:3.6.1.15	Acting on acid anhydrides; Acting on acid anhydrides; Hydrolases; Nucleoside-triphosphate phosphatase	PR00449 (PRINTS); G3DSA:3.40.50.300:FF:000751 (FUNFAM); IPR005225 (NCBIFAM); IPR001806 (PFAM); IPR027417 (G3DSA:3.40.50.GENE3D); PIRSR006809-1 (PIRSR); PIRSR006809-2 (PIRSR); mobidb-lite (MOBIDB_LITE); PTHR47981 (PANTHER); IPR001806 (PROSITE_PROFILES); PS51419 (PROSITE_PROFILES); PS51420 (PROSITE_PROFILES); IPR027417 (SUPERFAMILY)	F:GO:0003924; F:GO:0005525	F:GTPase activity; F:GTP binding
	279	[INTERPRO, BLASTED, MAPPED, ANNOTATED]	g579.t1	EAY23403.1hypothetical protein TVAG_070660	12	6.08E-154	74.35	6	P:GO:0001503; P:GO:0007165; P:GO:0043312; F:GO:0017124; C:GO:0034774; C:GO:1904813	P:ossification; P:signal transduction; P:neutrophil degranulation; F:SH3 domain binding; C:secretory granule lumen; C:ficolin-1-rich granule lumen			mobidb-lite (MOBIDB_LITE)	no GO terms	no GO terms
	410	[INTERPRO, BLASTED, MAPPED, ANNOTATED]	g580.t1	XP_001584381.1cellular component assembly	20	4.67E-293	53.22	10	P:GO:0007098; P:GO:0060271; P:GO:0061512; F:GO:0003777; F:GO:0017111; F:GO:0034452; C:GO:0000242; C:GO:0005737; C:GO:0034464; C:GO:0036064	P:centrosome cycle; P:cilium assembly; P:protein localization to cilium; F:microtubule motor activity; F:ribonucleoside triphosphate phosphatase activity; F:dynactin binding; C:pericentriolar material; C:cytoplasm; C:BBSome; C:ciliary basal body	EC:3.6.1; EC:3.6; EC:3; EC:3.6.1.15	Acting on acid anhydrides; Acting on acid anhydrides; Hydrolases; Nucleoside-triphosphate phosphatase	IPR011990 (G3DSA:1.25.40.GENE3D); IPR011990 (G3DSA:1.25.40.GENE3D); IPR019734 (PFAM); PTHR44186 (PANTHER); IPR019734 (PROSITE_PROFILES); IPR019734 (PROSITE_PROFILES); IPR011990 (SUPERFAMILY); IPR011990 (SUPERFAMILY); IPR011990 (SUPERFAMILY)	P:GO:0060271; P:GO:0061512; F:GO:0005515; C:GO:0036064	P:cilium assembly; P:protein localization to cilium; F:protein binding; C:ciliary basal body
	93	[INTERPRO, BLASTED, MAPPED, ANNOTATED]	g581.t1	XP_001584382.1ankyrin repeat domain-containing protein 49 family	11	1.64E-25	87.49	5	P:GO:0006357; P:GO:0010628; P:GO:0045893; F:GO:0008134; C:GO:0005634	P:regulation of transcription by RNA polymerase II; P:positive regulation of gene expression; P:positive regulation of DNA-templated transcription; F:transcription factor binding; C:nucleus			IPR002110 (PFAM); IPR036770 (G3DSA:1.25.40.GENE3D); IPR028320 (PANTHER); PS50297 (PROSITE_PROFILES); PS50297 (PROSITE_PROFILES); IPR002110 (PROSITE_PROFILES); IPR002110 (PROSITE_PROFILES); IPR036770 (SUPERFAMILY)	P:GO:0006355; P:GO:0006357; F:GO:0005515; F:GO:0008134	P:regulation of DNA-templated transcription; P:regulation of transcription by RNA polymerase II; F:protein binding; F:transcription factor binding
	259	[INTERPRO, BLASTED, MAPPED, ANNOTATED]	g582.t1	EAY23403.1hypothetical protein TVAG_070660	13	7.09E-143	85.69	7	P:GO:0001503; P:GO:0006355; P:GO:0007165; P:GO:0043312; F:GO:0017124; C:GO:0034774; C:GO:1904813	P:ossification; P:regulation of DNA-templated transcription; P:signal transduction; P:neutrophil degranulation; F:SH3 domain binding; C:secretory granule lumen; C:ficolin-1-rich granule lumen			no IPS match	no IPS match	no IPS match
	298	[INTERPRO, BLASTED, MAPPED, ANNOTATED]	g583.t1	XP_001584378.1SNAP receptor protein	20	3.32E-147	62.5	47	P:GO:0001101; P:GO:0001956; P:GO:0006612; P:GO:0006886; P:GO:0009409; P:GO:0009629; P:GO:0009737; P:GO:0009860; P:GO:0010119; P:GO:0010148; P:GO:0010701; P:GO:0015833; P:GO:0016081; P:GO:0031348; P:GO:0031629; P:GO:0032989; P:GO:0035493; P:GO:0045026; P:GO:0045956; P:GO:0048489; P:GO:0050832; P:GO:0060341; P:GO:0072660; P:GO:0097480; P:GO:0098815; F:GO:0000149; F:GO:0005484; F:GO:0019904; F:GO:00…	P:response to acid chemical; P:positive regulation of neurotransmitter secretion; P:protein targeting to membrane; P:intracellular protein transport; P:response to cold; P:response to gravity; P:response to abscisic acid; P:pollen tube growth; P:regulation of stomatal movement; P:transpiration; P:positive regulation of norepinephrine secretion; P:peptide transport; P:synaptic vesicle docking; P:n…	EC:2.7.7.3	Pantetheine-phosphate adenylyltransferase	G3DSA:1.20.5.110:FF:000008 (FUNFAM); G3DSA:1.20.5.110 (GENE3D); IPR000727 (PFAM); G3DSA:1.20.58.70 (GENE3D); IPR006011 (PFAM); mobidb-lite (MOBIDB_LITE); IPR045242 (PANTHER); IPR000727 (PROSITE_PROFILES); cd15848 (CDD); IPR010989 (SUPERFAMILY)	P:GO:0006886; P:GO:0006887; P:GO:0006906; P:GO:0016192; P:GO:0048278; F:GO:0000149; F:GO:0005484; C:GO:0005886; C:GO:0012505; C:GO:0016020; C:GO:0031201	P:intracellular protein transport; P:exocytosis; P:vesicle fusion; P:vesicle-mediated transport; P:vesicle docking; F:SNARE binding; F:SNAP receptor activity; C:plasma membrane; C:endomembrane system; C:membrane; C:SNARE complex
	370	[INTERPRO, BLASTED]	g584.t1	XP_001584377.1armadillo (ARM) repeat-containing protein family	1	5.64E-251	99.73						IPR011989 (G3DSA:1.25.10.GENE3D); IPR016024 (SUPERFAMILY)	no GO terms	no GO terms
	200	[INTERPRO, BLASTED, MAPPED, ANNOTATED]	g585.t1	XP_001584376.1universal ribosomal protein uL13 family	20	1.16E-133	82.23	28	P:GO:0000184; P:GO:0006614; P:GO:0006886; P:GO:0007219; P:GO:0008407; P:GO:0015833; P:GO:0032496; P:GO:0034249; P:GO:0042592; P:GO:0043043; P:GO:0043604; P:GO:0044248; P:GO:0048246; P:GO:0051674; P:GO:0060425; P:GO:0065008; P:GO:0071320; P:GO:0071346; P:GO:0071480; P:GO:0071493; P:GO:0071495; P:GO:1901194; P:GO:2000766; F:GO:0003729; F:GO:0003735; F:GO:1901363; C:GO:0022625; C:GO:0097452	P:nuclear-transcribed mRNA catabolic process, nonsense-mediated decay; P:SRP-dependent cotranslational protein targeting to membrane; P:intracellular protein transport; P:Notch signaling pathway; P:chaeta morphogenesis; P:peptide transport; P:response to lipopolysaccharide; P:negative regulation of amide metabolic process; P:homeostatic process; P:peptide biosynthetic process; P:amide biosyntheti…	EC:2.8.1.8	Lipoyl synthase	G3DSA:3.90.1180.10:FF:000002 (FUNFAM); G3DSA:6.10.250.3250:FF:000001 (FUNFAM); IPR005755 (NCBIFAM); IPR036899 (G3DSA:3.90.1180.GENE3D); IPR005822 (PFAM); G3DSA:6.10.250.3250 (GENE3D); IPR005822 (PANTHER); IPR005822 (HAMAP); IPR005822 (CDD); IPR036899 (SUPERFAMILY)	P:GO:0006412; P:GO:0017148; F:GO:0003729; F:GO:0003735; C:GO:0005840; C:GO:0015934; C:GO:0022625	P:translation; P:negative regulation of translation; F:mRNA binding; F:structural constituent of ribosome; C:ribosome; C:large ribosomal subunit; C:cytosolic large ribosomal subunit
	279	[INTERPRO, BLASTED, MAPPED, ANNOTATED]	g586.t1	XP_001584375.1glycosyl transferase	20	3.24E-211	60.03	2	F:GO:0016757; C:GO:0016020	F:glycosyltransferase activity; C:membrane	EC:2.4; EC:2; EC:2.4.1.186	Glycosyltransferases; Transferases; Glycogenin glucosyltransferase	IPR002495 (PFAM); IPR029044 (G3DSA:3.90.550.GENE3D); IPR050587 (PANTHER); cd02537 (CDD); IPR029044 (SUPERFAMILY)	F:GO:0016757	F:glycosyltransferase activity
	486	[INTERPRO, BLASTED, MAPPED, ANNOTATED]	g587.t1	XP_001584374.1dolichyl-phosphate-mannose-protein mannosyltransferase protein	20	0.0	57.96	4	P:GO:0035269; F:GO:0004169; C:GO:0012505; C:GO:0016020	P:protein O-linked mannosylation; F:dolichyl-phosphate-mannose-protein mannosyltransferase activity; C:endomembrane system; C:membrane	EC:2.4.1.109; EC:2.4; EC:2; EC:2.4.1	Dolichyl-phosphate-mannose--protein mannosyltransferase; Glycosyltransferases; Transferases; Glycosyltransferases	IPR003342 (PFAM); IPR032421 (PFAM); IPR027005 (PANTHER)	P:GO:0006493; P:GO:0035269; F:GO:0000030; F:GO:0004169; C:GO:0016020	P:protein O-linked glycosylation; P:protein O-linked mannosylation; F:mannosyltransferase activity; F:dolichyl-phosphate-mannose-protein mannosyltransferase activity; C:membrane
	196	[INTERPRO, BLASTED, MAPPED, ANNOTATED]	g588.t1	XP_001584373.1small Rab GTPase RabX10	20	1.22E-133	76.29	4	P:GO:0006886; F:GO:0003924; F:GO:0005525; C:GO:0012505	P:intracellular protein transport; F:GTPase activity; F:GTP binding; C:endomembrane system	EC:3.6.1; EC:3.6; EC:3; EC:3.6.1.15	Acting on acid anhydrides; Acting on acid anhydrides; Hydrolases; Nucleoside-triphosphate phosphatase	PR00449 (PRINTS); G3DSA:3.40.50.300:FF:000586 (FUNFAM); IPR027417 (G3DSA:3.40.50.GENE3D); IPR001806 (PFAM); IPR005225 (NCBIFAM); PIRSR603373-1 (PIRSR); mobidb-lite (MOBIDB_LITE); IPR050305 (PANTHER); PS51419 (PROSITE_PROFILES); PS51420 (PROSITE_PROFILES); IPR001806 (PROSITE_PROFILES); PS51417 (PROSITE_PROFILES); cd00154 (CDD); IPR027417 (SUPERFAMILY)	F:GO:0003924; F:GO:0005525	F:GTPase activity; F:GTP binding
	376	[INTERPRO, BLASTED, MAPPED, ANNOTATED]	g589.t1	XP_001584372.1nitrile biosynthetic process	20	8.44E-281	55.52	1	F:GO:0005515	F:protein binding			IPR015915 (G3DSA:2.120.10.GENE3D); PF24681 (PFAM); PTHR47435 (PANTHER); IPR015915 (SUPERFAMILY)	F:GO:0005515	F:protein binding
	139	[INTERPRO, BLASTED, MAPPED, ANNOTATED]	g590.t1	XP_001584371.1cytidine deaminase protein	20	2.16E-97	69.89	24	P:GO:0006217; P:GO:0007166; P:GO:0009451; P:GO:0009792; P:GO:0009972; P:GO:0019858; P:GO:0030308; P:GO:0043097; P:GO:0043312; P:GO:0044248; P:GO:0045980; P:GO:0046109; P:GO:0051289; F:GO:0001882; F:GO:0003723; F:GO:0004126; F:GO:0008270; F:GO:0042803; C:GO:0005576; C:GO:0005634; C:GO:0005829; C:GO:0034774; C:GO:1904724; C:GO:1904813	P:deoxycytidine catabolic process; P:cell surface receptor signaling pathway; P:RNA modification; P:embryo development ending in birth or egg hatching; P:cytidine deamination; P:cytosine metabolic process; P:negative regulation of cell growth; P:pyrimidine nucleoside salvage; P:neutrophil degranulation; P:cellular catabolic process; P:negative regulation of nucleotide metabolic process; P:uridine…	EC:3.5.4; EC:3.5; EC:3; EC:3.5.4.5	Acting on carbon-nitrogen bonds, other than peptide bonds; Acting on carbon-nitrogen bonds, other than peptide bonds; Hydrolases; Cytidine deaminase	G3DSA:3.40.140.10:FF:000060 (FUNFAM); IPR002125 (PFAM); IPR006262 (NCBIFAM); G3DSA:3.40.140.10 (GENE3D); PIRSR006334-1 (PIRSR); PIRSR006334-2 (PIRSR); IPR050202 (PANTHER); IPR002125 (PROSITE_PROFILES); cd01283 (CDD); IPR016193 (SUPERFAMILY)	P:GO:0009972; F:GO:0003824; F:GO:0004126; F:GO:0008270; C:GO:0005829	P:cytidine deamination; F:catalytic activity; F:cytidine deaminase activity; F:zinc ion binding; C:cytosol
	457	[INTERPRO, BLASTED]	g591.t1	XP_001584370.1armadillo (ARM) repeat-containing protein family	1	0.0	100.0						IPR011989 (G3DSA:1.25.10.GENE3D); mobidb-lite (MOBIDB_LITE); IPR016024 (SUPERFAMILY)	no GO terms	no GO terms
	325	[INTERPRO, BLASTED, MAPPED, ANNOTATED]	g592.t1	XP_001584369.1hypothetical protein TVAGG3_1044980	3	1.21E-236	72.73	1	C:GO:0016020	C:membrane			no IPS match	no IPS match	no IPS match
	591	[INTERPRO, BLASTED]	g593.t1	XP_001584367.2hypothetical protein TVAGG3_1044960	5	0.0	71.0						no IPS match	no IPS match	no IPS match
	176	[INTERPRO, BLASTED]	g594.t1	XP_001584366.1hypothetical protein TVAGG3_1044950	6	4.36E-124	69.29						no IPS match	no IPS match	no IPS match
	747	[INTERPRO, BLASTED, MAPPED, ANNOTATED]	g595.t1	XP_001584364.1armadillo (ARM) repeat-containing protein family	10	0.0	53.23	6	P:GO:0031116; P:GO:0035082; P:GO:1905515; F:GO:0008017; C:GO:0005881; C:GO:0036064	P:positive regulation of microtubule polymerization; P:axoneme assembly; P:non-motile cilium assembly; F:microtubule binding; C:cytoplasmic microtubule; C:ciliary basal body			IPR024395 (PFAM); IPR011989 (G3DSA:1.25.10.GENE3D); IPR011989 (G3DSA:1.25.10.GENE3D); mobidb-lite (MOBIDB_LITE); IPR016024 (SUPERFAMILY)	no GO terms	no GO terms
	489	[INTERPRO, BLASTED, MAPPED, ANNOTATED]	g596.t1	XP_001584379.1SH3 domain binding	20	3.29E-232	76.73	7	P:GO:0001503; P:GO:0006355; P:GO:0007165; P:GO:0043312; F:GO:0017124; C:GO:0034774; C:GO:1904813	P:ossification; P:regulation of DNA-templated transcription; P:signal transduction; P:neutrophil degranulation; F:SH3 domain binding; C:secretory granule lumen; C:ficolin-1-rich granule lumen			IPR002110 (PFAM); IPR036770 (G3DSA:1.25.40.GENE3D); PTHR24171 (PANTHER); PS50297 (PROSITE_PROFILES); IPR002110 (PROSITE_PROFILES); IPR002110 (PROSITE_PROFILES); IPR002110 (PROSITE_PROFILES); IPR036770 (SUPERFAMILY)	F:GO:0005515	F:protein binding
	773	[INTERPRO, BLASTED]	g597.t1	XP_001584355.1hypothetical protein TVAGG3_1044740	14	0.0	47.84						no IPS match	no IPS match	no IPS match
	310	[INTERPRO, BLASTED, MAPPED, ANNOTATED]	g598.t1	XP_001584353.1hypothetical protein TVAGG3_1044720	2	3.93E-214	74.26	1	C:GO:0016020	C:membrane			no IPS match	no IPS match	no IPS match
	177	[INTERPRO, BLASTED, MAPPED, ANNOTATED]	g599.t1	XP_001584352.1hypothetical protein TVAGG3_1044710	1	5.23E-112	100.0	1	C:GO:0016020	C:membrane			no IPS match	no IPS match	no IPS match
	155	[INTERPRO, BLASTED, MAPPED, ANNOTATED]	g600.t1	XP_001584351.1Rrp15p family	3	2.12E-89	77.27	1	P:GO:0006364	P:rRNA processing			IPR012459 (PFAM); mobidb-lite (MOBIDB_LITE)	P:GO:0006364	P:rRNA processing
	1115	[INTERPRO, BLASTED]	g601.t1	EAY05155.1hypothetical protein TVAG_058120	20	0.0	93.59						IPR025179 (PFAM); mobidb-lite (MOBIDB_LITE); PTHR34715 (PANTHER)	no GO terms	no GO terms
	535	[INTERPRO, BLASTED]	g602.t1	XP_051103383.1protein of unknown function, DUF4106 family	20	0.0	98.79						no IPS match	no IPS match	no IPS match
	178	[INTERPRO, BLASTED]	g603.t1	XP_051094100.1protein of unknown function, DUF4106 family	20	3.3E-120	100.0						no IPS match	no IPS match	no IPS match
	229	[INTERPRO, BLASTED]	g604.t1	XP_051096208.1hypothetical protein TVAGG3_0557430	20	8.97E-150	99.43						no IPS match	no IPS match	no IPS match
	394	[INTERPRO, BLASTED]	g605.t1	XP_051092643.1hypothetical protein TVAGG3_0773660	20	9.49E-289	99.82						IPR027417 (G3DSA:3.40.50.GENE3D); IPR004968 (PFAM); IPR045455 (PFAM); IPR027417 (SUPERFAMILY)	no GO terms	no GO terms
	218	[INTERPRO, BLASTED]	g606.t1	EAX68137.1hypothetical protein TVAG_597950	20	6.64E-149	99.72						IPR045455 (PFAM); IPR004968 (PFAM); IPR027417 (G3DSA:3.40.50.GENE3D)	no GO terms	no GO terms
	139	[INTERPRO, BLASTED]	g607.t1	XP_051078021.1protein of unknown function, DUF4108 family	20	1.64E-92	99.6						IPR025181 (PFAM)	no GO terms	no GO terms
	148	[INTERPRO, BLASTED]	g608.t1	XP_051110082.1hypothetical protein TVAGG3_0164620	20	3.47E-87	98.72				EC:2.7.7.7	DNA-directed DNA polymerase	mobidb-lite (MOBIDB_LITE)	no GO terms	no GO terms
	291	[INTERPRO, BLASTED, MAPPED, ANNOTATED]	g609.t1	XP_001311513.1protein of unknown function, DUF4106 family	20	6.51E-208	100.0	3	F:GO:0003677; F:GO:0005524; F:GO:0016787	F:DNA binding; F:ATP binding; F:hydrolase activity	EC:3	Hydrolases	IPR027417 (G3DSA:3.40.50.GENE3D); IPR006935 (PFAM); IPR006758 (PFAM); PTHR48131 (PANTHER); IPR027417 (SUPERFAMILY)	F:GO:0003677; F:GO:0005524; F:GO:0016787	F:DNA binding; F:ATP binding; F:hydrolase activity
	268	[INTERPRO, BLASTED]	g610.t1	EAX82920.1hypothetical protein TVAG_253450	20	2.31E-185	98.66						IPR018004 (PFAM); IPR017880 (PROSITE_PROFILES)	no GO terms	no GO terms
	203	[INTERPRO, BLASTED]	g611.t1	EAX83647.1hypothetical protein TVAG_424620	20	2.25E-137	97.56						IPR018306 (PFAM)	no GO terms	no GO terms
	304	[INTERPRO, BLASTED]	g612.t1	XP_051098534.1organellar and viral DNA polymerase type B	20	6.49E-210	99.11						IPR024365 (PFAM)	no GO terms	no GO terms
	286	[INTERPRO, BLASTED]	g613.t1	XP_051095445.1hypothetical protein TVAGG3_0532110	20	1.18E-212	98.9						no IPS match	no IPS match	no IPS match
	194	[INTERPRO, BLASTED]	g614.t1	XP_051080791.1phage tail repeat-like family	20	8.73E-117	96.88						mobidb-lite (MOBIDB_LITE)	no GO terms	no GO terms
	133	[INTERPRO, BLASTED]	g615.t1	XP_051075690.1uncharacterized protein TVAGG3_1092730	20	4.06E-72	99.17						no IPS match	no IPS match	no IPS match
	301	[INTERPRO, BLASTED, ANNOTATED]	g616.t1	XP_051097364.1hypothetical protein TVAGG3_0592410	20	4.64E-215	98.55	2	P:GO:0015074; F:GO:0003676	P:DNA integration; F:nucleic acid binding			IPR036397 (G3DSA:3.30.420.GENE3D); IPR001584 (PROSITE_PROFILES); IPR012337 (SUPERFAMILY)	P:GO:0015074; F:GO:0003676	P:DNA integration; F:nucleic acid binding
	452	[INTERPRO, BLASTED]	g617.t1	XP_001322561.2phage tail repeat-like family	20	3.41E-204	85.45						IPR053827 (PFAM); PF12789 (PFAM); mobidb-lite (MOBIDB_LITE); PTHR19051 (PANTHER)	no GO terms	no GO terms
	282	[INTERPRO, BLASTED]	g618.t1	XP_051076271.1uncharacterized protein TVAGG3_1074500	20	2.27E-208	99.8						no IPS match	no IPS match	no IPS match
	80	[INTERPRO, BLASTED]	g619.t1	XP_001312059.1serine threonine-protein phosphatase family	20	1.61E-33	99.38						mobidb-lite (MOBIDB_LITE)	no GO terms	no GO terms
	120	[INTERPRO, BLASTED]	g620.t1	EAX70768.1hypothetical protein TVAG_241010	20	1.28E-71	99.96						mobidb-lite (MOBIDB_LITE)	no GO terms	no GO terms
	295	[INTERPRO, BLASTED, MAPPED, ANNOTATED]	g621.t1	XP_001584350.1RNA polymerase II transcription regulator recruiting protein	20	1.32E-209	62.63	16	P:GO:0006357; P:GO:0007154; P:GO:0010628; P:GO:0030154; P:GO:0031152; P:GO:0031154; P:GO:0042795; P:GO:0042796; P:GO:0071496; P:GO:0098630; F:GO:0000978; F:GO:0000981; F:GO:0001006; F:GO:1901363; C:GO:0005634; C:GO:0019185	P:regulation of transcription by RNA polymerase II; P:cell communication; P:positive regulation of gene expression; P:cell differentiation; P:aggregation involved in sorocarp development; P:culmination involved in sorocarp development; P:snRNA transcription by RNA polymerase II; P:snRNA transcription by RNA polymerase III; P:cellular response to external stimulus; P:aggregation of unicellular org…			G3DSA:1.10.10.60 (GENE3D); G3DSA:1.10.10.60 (GENE3D); IPR001005 (PFAM); mobidb-lite (MOBIDB_LITE); IPR051575 (PANTHER); IPR017884 (PROSITE_PROFILES); IPR017930 (PROSITE_PROFILES); IPR017884 (PROSITE_PROFILES); IPR001005 (PROSITE_PROFILES); IPR001005 (PROSITE_PROFILES); IPR017930 (PROSITE_PROFILES); IPR001005 (CDD); IPR001005 (CDD); IPR009057 (SUPERFAMILY); IPR009057 (SUPERFAMILY)	P:GO:0042795; P:GO:0042796; F:GO:0000978; F:GO:0001006; C:GO:0019185	P:snRNA transcription by RNA polymerase II; P:snRNA transcription by RNA polymerase III; F:RNA polymerase II cis-regulatory region sequence-specific DNA binding; F:RNA polymerase III type 3 promoter sequence-specific DNA binding; C:snRNA-activating protein complex
	221	[INTERPRO, BLASTED]	g622.t1	XP_001584349.1galactose-binding domain-like family	20	1.3E-163	81.4						G3DSA:2.60.120.260 (GENE3D); IPR008979 (SUPERFAMILY)	no GO terms	no GO terms
	128	[INTERPRO, BLASTED, MAPPED]	g623.t1	XP_001584348.1saposin family	6	3.85E-88	71.6	3	P:GO:0006665; C:GO:0005764; C:GO:0016020	P:sphingolipid metabolic process; C:lysosome; C:membrane			G3DSA:1.10.225.10 (GENE3D); IPR008139 (PROSITE_PROFILES); IPR011001 (SUPERFAMILY)	no GO terms	no GO terms
	471	[INTERPRO, BLASTED, MAPPED, ANNOTATED]	g624.t1	XP_001584343.1positive regulation of B cell differentiation protein family	20	0.0	56.31	6	P:GO:0006470; F:GO:0019888; C:GO:0000159; C:GO:0005634; C:GO:0005739; C:GO:0005829	P:protein dephosphorylation; F:protein phosphatase regulator activity; C:protein phosphatase type 2A complex; C:nucleus; C:mitochondrion; C:cytosol			G3DSA:1.10.238.10:FF:000025 (FUNFAM); G3DSA:1.10.238.220 (GENE3D); G3DSA:1.10.238.10 (GENE3D); IPR041534 (PFAM); PTHR14095 (PANTHER); IPR011992 (SUPERFAMILY)	P:GO:0006470; F:GO:0019888; C:GO:0000159	P:protein dephosphorylation; F:protein phosphatase regulator activity; C:protein phosphatase type 2A complex
	189	[INTERPRO, BLASTED, MAPPED, ANNOTATED]	g625.t1	XP_001584341.1spectrin binding	20	1.55E-128	59.99	1	C:GO:0016020	C:membrane			no IPS match	no IPS match	no IPS match
	205	[INTERPRO, BLASTED, MAPPED, ANNOTATED]	g626.t1	XP_001584338.1RNA polymerase II transcription regulator recruiting protein	20	2.63E-137	72.32	4	P:GO:0006357; F:GO:0000978; F:GO:0000981; C:GO:0005634	P:regulation of transcription by RNA polymerase II; F:RNA polymerase II cis-regulatory region sequence-specific DNA binding; F:DNA-binding transcription factor activity, RNA polymerase II-specific; C:nucleus			G3DSA:1.10.10.60 (GENE3D); G3DSA:1.10.10.60 (GENE3D); PF13921 (PFAM); IPR050560 (PANTHER); IPR001005 (PROSITE_PROFILES); IPR001005 (PROSITE_PROFILES); IPR017930 (PROSITE_PROFILES); IPR001005 (CDD); IPR001005 (CDD); IPR009057 (SUPERFAMILY)	P:GO:0006355; F:GO:0000978; F:GO:0000981; C:GO:0005634	P:regulation of DNA-templated transcription; F:RNA polymerase II cis-regulatory region sequence-specific DNA binding; F:DNA-binding transcription factor activity, RNA polymerase II-specific; C:nucleus
	309	[INTERPRO, BLASTED, ANNOTATED]	g627.t1	XP_051096543.1Mariner transposase	20	4.77E-219	99.39	1	F:GO:0003676	F:nucleic acid binding			IPR036397 (G3DSA:3.30.420.GENE3D); IPR001888 (PFAM); IPR052709 (PANTHER)	F:GO:0003676	F:nucleic acid binding
	263	[INTERPRO, BLASTED, MAPPED, ANNOTATED]	g628.t1	XP_001584337.15-carbamoylmethyl uridine residue modification protein	20	4.7E-187	58.09	14	P:GO:0002098; P:GO:0006357; P:GO:0009933; P:GO:0010449; P:GO:0016049; P:GO:0048366; P:GO:0080178; F:GO:0003682; F:GO:0005516; F:GO:0005524; F:GO:0016887; C:GO:0005634; C:GO:0005737; C:GO:0033588	P:tRNA wobble uridine modification; P:regulation of transcription by RNA polymerase II; P:meristem structural organization; P:root meristem growth; P:cell growth; P:leaf development; P:5-carbamoylmethyl uridine residue modification; F:chromatin binding; F:calmodulin binding; F:ATP binding; F:ATP hydrolysis activity; C:nucleus; C:cytoplasm; C:elongator holoenzyme complex	EC:2.7.1.164; EC:6.3.5.6; EC:3.6.1; EC:6.3.5.7; EC:3.6; EC:3; EC:3.6.1.15	O-phosphoseryl-tRNA(Sec) kinase; Asparaginyl-tRNA synthase (glutamine-hydrolyzing); Acting on acid anhydrides; Glutaminyl-tRNA synthase (glutamine-hydrolyzing); Acting on acid anhydrides; Hydrolases; Nucleoside-triphosphate phosphatase	IPR027417 (G3DSA:3.40.50.GENE3D); IPR013641 (PFAM); PTHR12435 (PANTHER); IPR027417 (SUPERFAMILY)	no GO terms	no GO terms
	132	[INTERPRO, BLASTED]	g629.t1	XP_001584336.1hypothetical protein TVAGG3_1044370	6	3.0E-78	72.07						mobidb-lite (MOBIDB_LITE)	no GO terms	no GO terms
	606	[INTERPRO, BLASTED, MAPPED, ANNOTATED]	g630.t1	XP_001584335.1RING finger protein-related family	20	0.0	55.91	66	P:GO:0000724; P:GO:0000729; P:GO:0006260; P:GO:0006301; P:GO:0006303; P:GO:0006334; P:GO:0006359; P:GO:0006508; P:GO:0006978; P:GO:0007059; P:GO:0007095; P:GO:0008630; P:GO:0009048; P:GO:0010212; P:GO:0010575; P:GO:0016579; P:GO:0030521; P:GO:0031398; P:GO:0033147; P:GO:0042127; P:GO:0043009; P:GO:0043627; P:GO:0045717; P:GO:0045739; P:GO:0045766; P:GO:0045892; P:GO:0045944; P:GO:0046600; P:GO:00…	P:double-strand break repair via homologous recombination; P:DNA double-strand break processing; P:DNA replication; P:postreplication repair; P:double-strand break repair via nonhomologous end joining; P:nucleosome assembly; P:regulation of transcription by RNA polymerase III; P:proteolysis; P:DNA damage response, signal transduction by p53 class mediator resulting in transcription of p21 class m…	EC:2.3; EC:2; EC:2.3.2.27; EC:2.3.2	Acyltransferases; Transferases; RING-type E3 ubiquitin transferase; Acyltransferases	IPR013083 (G3DSA:3.30.40.GENE3D); PF13920 (PFAM); mobidb-lite (MOBIDB_LITE); IPR013956 (PANTHER); IPR001841 (PROSITE_PROFILES); SSF57850 (SUPERFAMILY)	F:GO:0004842; F:GO:0061630; C:GO:0005634; C:GO:0033503	F:ubiquitin-protein transferase activity; F:ubiquitin protein ligase activity; C:nucleus; C:HULC complex
	261	[INTERPRO, BLASTED, MAPPED, ANNOTATED]	g631.t1	XP_001298491.1protein ubiquitination	14	1.34E-160	78.86	1	P:GO:0006355	P:regulation of DNA-templated transcription			no IPS match	no IPS match	no IPS match
	656	[INTERPRO, BLASTED, MAPPED, ANNOTATED]	g632.t1	XP_001311366.1zinc ion binding	20	0.0	52.4	5	P:GO:0042254; F:GO:0008270; F:GO:0030544; C:GO:0005829; C:GO:0016020	P:ribosome biogenesis; F:zinc ion binding; F:Hsp70 protein binding; C:cytosol; C:membrane			IPR001623 (PRINTS); G3DSA:3.30.160.60 (GENE3D); IPR022755 (PFAM); IPR001623 (PFAM); IPR036869 (G3DSA:1.10.287.GENE3D); mobidb-lite (MOBIDB_LITE); IPR051964 (PANTHER); IPR001623 (PROSITE_PROFILES); IPR013087 (PROSITE_PROFILES); IPR001623 (CDD); IPR036236 (SUPERFAMILY); IPR036869 (SUPERFAMILY)	C:GO:0005737	C:cytoplasm
	170	[INTERPRO, BLASTED, MAPPED, ANNOTATED]	g633.t1	XP_001311367.1vacuolar protein sorting-associated protein 18-like protein family	7	6.89E-85	64.94	49	P:GO:0002066; P:GO:0002793; P:GO:0006622; P:GO:0006727; P:GO:0006728; P:GO:0006820; P:GO:0006904; P:GO:0007032; P:GO:0007220; P:GO:0007298; P:GO:0007634; P:GO:0008057; P:GO:0008333; P:GO:0008340; P:GO:0009267; P:GO:0015721; P:GO:0016482; P:GO:0031338; P:GO:0032456; P:GO:0035542; P:GO:0040011; P:GO:0043485; P:GO:0044248; P:GO:0044703; P:GO:0045022; P:GO:0045176; P:GO:0045746; P:GO:0046718; P:GO:00…	P:columnar/cuboidal epithelial cell development; P:positive regulation of peptide secretion; P:protein targeting to lysosome; P:ommochrome biosynthetic process; P:pteridine biosynthetic process; P:monoatomic anion transport; P:vesicle docking involved in exocytosis; P:endosome organization; P:Notch receptor processing; P:border follicle cell migration; P:optokinetic behavior; P:eye pigment granul…	EC:2.3.1.48	Histone acetyltransferase	no IPS match	no IPS match	no IPS match
	133	[INTERPRO, BLASTED, MAPPED, ANNOTATED]	g634.t1	XP_001311367.1vacuolar protein sorting-associated protein 18-like protein family	7	1.09E-85	65.42	49	P:GO:0002066; P:GO:0002793; P:GO:0006622; P:GO:0006727; P:GO:0006728; P:GO:0006820; P:GO:0006904; P:GO:0007032; P:GO:0007220; P:GO:0007298; P:GO:0007634; P:GO:0008057; P:GO:0008333; P:GO:0008340; P:GO:0009267; P:GO:0015721; P:GO:0016482; P:GO:0031338; P:GO:0032456; P:GO:0035542; P:GO:0040011; P:GO:0043485; P:GO:0044248; P:GO:0044703; P:GO:0045022; P:GO:0045176; P:GO:0045746; P:GO:0046718; P:GO:00…	P:columnar/cuboidal epithelial cell development; P:positive regulation of peptide secretion; P:protein targeting to lysosome; P:ommochrome biosynthetic process; P:pteridine biosynthetic process; P:monoatomic anion transport; P:vesicle docking involved in exocytosis; P:endosome organization; P:Notch receptor processing; P:border follicle cell migration; P:optokinetic behavior; P:eye pigment granul…	EC:2.3.1.48	Histone acetyltransferase	no IPS match	no IPS match	no IPS match
	148	[INTERPRO, BLASTED]	g635.t1	EAX98438.1hypothetical protein TVAG_413350	7	2.19E-99	77.27						no IPS match	no IPS match	no IPS match
	218	[INTERPRO, BLASTED]	g635.t2	XP_001311368.2hypothetical protein TVAGG3_1043860	7	4.51E-149	76.97						no IPS match	no IPS match	no IPS match
	149	[INTERPRO, BLASTED]	g636.t1	XP_001311369.1hypothetical protein TVAGG3_1043850	7	3.92E-107	73.99						no IPS match	no IPS match	no IPS match
	330	[INTERPRO, BLASTED, MAPPED, ANNOTATED]	g637.t1	XP_001311371.1sulfatase family	20	3.64E-245	65.7	2	F:GO:0016740; C:GO:0005886	F:transferase activity; C:plasma membrane	EC:2	Transferases	IPR000917 (PFAM); IPR017850 (G3DSA:3.40.720.GENE3D); PIRSR005091-3 (PIRSR); PIRSR005091-2 (PIRSR); IPR050448 (PANTHER); IPR017850 (SUPERFAMILY)	no GO terms	no GO terms
	304	[INTERPRO, BLASTED, MAPPED, ANNOTATED]	g638.t1	ABL75353.1silent information regulator 2	20	1.63E-228	69.65	10	P:GO:0000183; F:GO:0008270; F:GO:0032041; F:GO:0046969; F:GO:0046970; F:GO:0070403; F:GO:0097372; F:GO:0140765; F:GO:0141222; C:GO:0005634	P:rDNA heterochromatin formation; F:zinc ion binding; F:histone H3K14 deacetylase activity, NAD-dependent; F:histone H3K9 deacetylase activity, NAD-dependent; F:histone H4K16 deacetylase activity, NAD-dependent; F:NAD+ binding; F:histone H3K18 deacetylase activity, NAD-dependent; F:histone H3K56 deacetylase activity, NAD-dependent; F:histone H3K4 deacetylase activity, NAD-dependent; C:nucleus	EC:2.3; EC:2; EC:2.3.1.286; EC:2.3.1	Acyltransferases; Transferases; Protein acetyllysine N-acetyltransferase; Acyltransferases	IPR017328 (PIRSF); G3DSA:3.40.50.1220 (GENE3D); IPR026591 (G3DSA:3.30.1600.GENE3D); IPR003000 (PFAM); PIRSR037938-3 (PIRSR); PIRSR037938-1 (PIRSR); PIRSR037938-2 (PIRSR); IPR050134 (PANTHER); IPR026590 (PROSITE_PROFILES); IPR029035 (SUPERFAMILY)	F:GO:0017136; F:GO:0051287; F:GO:0070403; C:GO:0005634	F:histone deacetylase activity, NAD-dependent; F:NAD binding; F:NAD+ binding; C:nucleus
	454	[INTERPRO, BLASTED]	g639.t1	XP_001311373.1armadillo (ARM) repeat-containing protein family	1	0.0	99.78						IPR016024 (SUPERFAMILY)	no GO terms	no GO terms
	628	[INTERPRO, BLASTED, MAPPED, ANNOTATED]	g640.t1	XP_001311374.1TOR signaling	20	0.0	67.26	8	P:GO:0009267; P:GO:0010506; P:GO:0030307; P:GO:0031929; P:GO:0071230; F:GO:0030674; C:GO:0005737; C:GO:0031931	P:cellular response to starvation; P:regulation of autophagy; P:positive regulation of cell growth; P:TOR signaling; P:cellular response to amino acid stimulus; F:protein-macromolecule adaptor activity; C:cytoplasm; C:TORC1 complex			PR01547 (PRINTS); G3DSA:1.25.10.10:FF:001141 (FUNFAM); PF13646 (PFAM); IPR029347 (PFAM); IPR011989 (G3DSA:1.25.10.GENE3D); IPR004083 (PANTHER); IPR016024 (SUPERFAMILY)	P:GO:0009267; P:GO:0010506; P:GO:0030307; P:GO:0031929; P:GO:0071230; F:GO:0030674; C:GO:0005737; C:GO:0031931	P:cellular response to starvation; P:regulation of autophagy; P:positive regulation of cell growth; P:TOR signaling; P:cellular response to amino acid stimulus; F:protein-macromolecule adaptor activity; C:cytoplasm; C:TORC1 complex
	370	[INTERPRO, BLASTED, MAPPED, ANNOTATED]	g641.t1	XP_001311375.1protein kinase protein	20	3.41E-277	57.5	6	P:GO:0018105; P:GO:0018107; F:GO:0004674; F:GO:0004713; F:GO:0005524; C:GO:0005737	P:peptidyl-serine phosphorylation; P:peptidyl-threonine phosphorylation; F:protein serine/threonine kinase activity; F:protein tyrosine kinase activity; F:ATP binding; C:cytoplasm	EC:2.7.10; EC:2.7.1; EC:2.7.12.1; EC:2.7.11.1; EC:2.7; EC:2	Transferring phosphorus-containing groups; Transferring phosphorus-containing groups; Dual-specificity kinase; Non-specific serine/threonine protein kinase; Transferring phosphorus-containing groups; Transferases	IPR000719 (PFAM); G3DSA:1.10.510.10 (GENE3D); G3DSA:3.30.200.20 (GENE3D); PIRSR000624-2 (PIRSR); PIRSR000605-51 (PIRSR); PIRSR000666-1 (PIRSR); PIRSR620777-50 (PIRSR); PIRSR000620-2 (PIRSR); PIRSR630616-3 (PIRSR); PIRSR630616-1 (PIRSR); PIRSR637770-2 (PIRSR); PIRSR620777-51 (PIRSR); PIRSR000628-2 (PIRSR); PIRSR037393-1 (PIRSR); PIRSR000632-1 (PIRSR); PIRSR500951-1 (PIRSR); PIRSR000554-1 (PIRSR); …	P:GO:0006468; P:GO:0018105; P:GO:0018107; F:GO:0004672; F:GO:0004674; F:GO:0004713; F:GO:0005524; C:GO:0005737	P:protein phosphorylation; P:peptidyl-serine phosphorylation; P:peptidyl-threonine phosphorylation; F:protein kinase activity; F:protein serine/threonine kinase activity; F:protein tyrosine kinase activity; F:ATP binding; C:cytoplasm
	2094	[INTERPRO, BLASTED, MAPPED]	g642.t1	XP_001311376.1zebrafish dkey-56m19.5 family	10	0.0	69.45	1	C:GO:0016020	C:membrane	EC:2.3.2.26	HECT-type E3 ubiquitin transferase	mobidb-lite (MOBIDB_LITE); PTHR48139 (PANTHER)	no GO terms	no GO terms
	833	[INTERPRO, BLASTED, MAPPED, ANNOTATED]	g643.t1	XP_001311377.1clathrin adaptor protein	20	0.0	48.11	6	P:GO:0006886; P:GO:0015833; P:GO:0072583; F:GO:0035615; C:GO:0005935; C:GO:0030122	P:intracellular protein transport; P:peptide transport; P:clathrin-dependent endocytosis; F:clathrin adaptor activity; C:cellular bud neck; C:AP-2 adaptor complex			IPR017104 (PIRSF); IPR012295 (G3DSA:3.30.310.GENE3D); IPR011989 (G3DSA:1.25.10.GENE3D); G3DSA:2.60.40.1230 (GENE3D); IPR002553 (PFAM); PIRSR037091-1 (PIRSR); IPR050840 (PANTHER); IPR016024 (SUPERFAMILY); IPR009028 (SUPERFAMILY)	P:GO:0006886; P:GO:0015031; P:GO:0016192; P:GO:0072583; F:GO:0035615; C:GO:0030117; C:GO:0030122	P:intracellular protein transport; P:protein transport; P:vesicle-mediated transport; P:clathrin-dependent endocytosis; F:clathrin adaptor activity; C:membrane coat; C:AP-2 adaptor complex
	346	[INTERPRO, BLASTED, MAPPED, ANNOTATED]	g644.t1	XP_001311379.1glycine-rich protein family	20	1.56E-233	69.99	2	F:GO:0004713; C:GO:0005886	F:protein tyrosine kinase activity; C:plasma membrane	EC:2.7.10	Transferring phosphorus-containing groups	IPR055163 (PFAM)	no GO terms	no GO terms
	88	[INTERPRO, BLASTED, MAPPED, ANNOTATED]	g644.t2	XP_001311379.1glycine-rich protein family	20	1.33E-40	70.77	2	F:GO:0004713; C:GO:0005886	F:protein tyrosine kinase activity; C:plasma membrane	EC:2.7.10	Transferring phosphorus-containing groups	IPR055163 (PFAM)	no GO terms	no GO terms
	293	[INTERPRO, BLASTED, MAPPED, ANNOTATED]	g645.t1	XP_001584379.1SH3 domain binding	18	2.46E-170	70.33	7	P:GO:0001503; P:GO:0006355; P:GO:0007165; P:GO:0043312; F:GO:0017124; C:GO:0034774; C:GO:1904813	P:ossification; P:regulation of DNA-templated transcription; P:signal transduction; P:neutrophil degranulation; F:SH3 domain binding; C:secretory granule lumen; C:ficolin-1-rich granule lumen			no IPS match	no IPS match	no IPS match
	409	[INTERPRO, BLASTED, MAPPED]	g646.t1	OHT11302.1hypothetical protein TRFO_19280	2	6.3E-25	40.39	1	C:GO:0016020	C:membrane			no IPS match	no IPS match	no IPS match
	1429	[INTERPRO, BLASTED, MAPPED, ANNOTATED]	g647.t1	XP_001311382.1surface antigen family	20	0.0	51.42	1	C:GO:0016020	C:membrane			IPR032675 (G3DSA:3.80.10.GENE3D); IPR032675 (G3DSA:3.80.10.GENE3D); IPR026906 (PFAM); IPR032675 (G3DSA:3.80.10.GENE3D); IPR032675 (G3DSA:3.80.10.GENE3D); IPR032675 (G3DSA:3.80.10.GENE3D); IPR032675 (G3DSA:3.80.10.GENE3D); IPR053139 (PANTHER); SSF52058 (SUPERFAMILY); SSF52058 (SUPERFAMILY); SSF52058 (SUPERFAMILY); SSF52058 (SUPERFAMILY); SSF52058 (SUPERFAMILY)	no GO terms	no GO terms
	810	[INTERPRO, BLASTED, MAPPED, ANNOTATED]	g648.t1	XP_001311383.1myotrophin family	20	4.78E-304	66.17	1	F:GO:0005515	F:protein binding			IPR002110 (PRINTS); IPR036770 (G3DSA:1.25.40.GENE3D); IPR020683 (PFAM); IPR036770 (G3DSA:1.25.40.GENE3D); IPR036770 (G3DSA:1.25.40.GENE3D); IPR002110 (PFAM); IPR036770 (G3DSA:1.25.40.GENE3D); IPR036770 (G3DSA:1.25.40.GENE3D); IPR002110 (PFAM); IPR050745 (PANTHER); IPR002110 (PROSITE_PROFILES); IPR002110 (PROSITE_PROFILES); IPR002110 (PROSITE_PROFILES); PS50297 (PROSITE_PROFILES); PS50297 (PROSITE…	F:GO:0005515	F:protein binding
	259	[INTERPRO, BLASTED]	g649.t1	XP_001327641.1hypothetical protein TVAGG3_0846060	2	9.64E-33	62.26						no IPS match	no IPS match	no IPS match
[truncated: 42,635 more rows]

## Sheet: S4 ✅ 
	Table S4: GO Distribution by Level (2)
	Biological processes			Molecular functions			Cellular components
	GO-id	GO-term	#Seqs	GO-id	GO-term	#Seqs	GO-id	GO-term	#Seqs
	GO:0009987	cellular process	13115	GO:0005488	binding	12451	GO:0110165	cellular anatomical structure	15840
	GO:0065007	biological regulation	6630	GO:0003824	catalytic activity	8565	GO:0032991	protein-containing complex	4529
	GO:0050789	regulation of biological process	6193	GO:0140657	ATP-dependent activity	1015	GO:0044423	virion component	3
	GO:0050896	response to stimulus	4603	GO:0098772	molecular function regulator activity	964
	GO:0051179	localization	4196	GO:0140110	transcription regulator activity	842
	GO:0032502	developmental process	2443	GO:0005215	transporter activity	841
	GO:0048518	positive regulation of biological process	2287	GO:0005198	structural molecule activity	821
[truncated: 14 more rows]
